# Supplementary material for: Structured Populations of Sulfolobus acidocaldarius with Susceptibility to Mobile Genetic Elements
Source: Genome Biol Evol. 2017 Jun 14;9(6):1699–710. doi: 10.1093/gbe/evx104 (PMC5554439; doi:10.1093/gbe/evx104)
Supplement: Supplementary tables [file evx104_SuppTable.xlsx]

## Sheet: SuppTable1
Suppementary Table 1. Summary of S. acidocaldarius genomes included in this analysis. The name of each genome is separated into three parts, separated by underscores: the first part identifies the hot spring from which it was isolated, the second identifies which sample number from the spring (usually taken on different days), and the third indicates the number of the isolate from the sample. The…
Newly sequenced genomes for this study
Genome name	Hot spring, location in hot spring	Sample region	Geographic Region	Date of sampling	Genome size (Mb)	Percent variable genome	Number of reads	Total number of bases	Sequencing Coverage	Number of scaffolds prior to contiguation	N50 prior to contiguation	Largest contig (bp)
GG12_C01_01	GG12 (Tequila Sunrise)	Gibbon Geyser	Yellowstone National Park	2012-09-26	2.22	2.47459	5386495	538649500	195.873	12	310368	429876
GG12_C01_02	GG12 (Tequila Sunrise)	Gibbon Geyser	Yellowstone National Park	2012-09-26	2.26896	5.14033	2826389	282638900	102.778	7	600817	1099636
GG12_C01_03	GG12 (Tequila Sunrise)	Gibbon Geyser	Yellowstone National Park	2012-09-26	2.21425	2.4807	3464838	346483800	125.994	3	1281797	1281797
GG12_C01_04	GG12 (Tequila Sunrise)	Gibbon Geyser	Yellowstone National Park	2012-09-26	2.2199	2.47439	2837461	283746100	103.18	8	576235	712545
GG12_C01_05	GG12 (Tequila Sunrise)	Gibbon Geyser	Yellowstone National Park	2012-09-26	2.22011	2.47452	2652826	265282600	96.4664	8	494055	784573
GG12_C01_07	GG12 (Tequila Sunrise)	Gibbon Geyser	Yellowstone National Park	2012-09-26	2.22011	2.47416	3306774	330677400	120.246	8	396128	536369
GG12_C01_08	GG12 (Tequila Sunrise)	Gibbon Geyser	Yellowstone National Park	2012-09-26	2.22357	2.47031	1341382	134138200	48.7775	6	567176	713242
GG12_C01_09	GG12 (Tequila Sunrise)	Gibbon Geyser	Yellowstone National Park	2012-09-26	2.22052	2.4737	3352651	335265100	121.915	1	2220482	2220482
GG12_C01_10	GG12 (Tequila Sunrise)	Gibbon Geyser	Yellowstone National Park	2012-09-26	2.22011	2.47421	1004765	100476500	36.5369	5	1321796	1321796
GG12_C01_11	GG12 (Tequila Sunrise)	Gibbon Geyser	Yellowstone National Park	2012-09-26	2.22207	2.47027	2545000	254500000	92.5455	2	2126375	2126375
GG12_C01_12	GG12 (Tequila Sunrise)	Gibbon Geyser	Yellowstone National Park	2012-09-26	2.21727	2.4771	2162589	216258900	78.6396	5	1504663	1504663
GG12_C01_13	GG12 (Tequila Sunrise)	Gibbon Geyser	Yellowstone National Park	2012-09-26	2.21665	2.47802	2247656	224765600	81.7329	6	1285876	1285876
GG12_C01_14	GG12 (Tequila Sunrise)	Gibbon Geyser	Yellowstone National Park	2012-09-26	2.21759	2.47566	3400032	340003200	123.638	12	294797	575817
GG12_C01_15	GG12 (Tequila Sunrise)	Gibbon Geyser	Yellowstone National Park	2012-09-26	2.22011	5.00985	4567507	456750700	166.091	9	578673	998948
GG12_C01_16	GG12 (Tequila Sunrise)	Gibbon Geyser	Yellowstone National Park	2012-09-26	2.21943	2.47492	2921384	292138400	106.232	7	582447	794045
GG12_C01_17	GG12 (Tequila Sunrise)	Gibbon Geyser	Yellowstone National Park	2012-09-26	2.22078	2.47165	3796948	379694800	138.071	8	622370	630714
GG12_C01_18	GG12 (Tequila Sunrise)	Gibbon Geyser	Yellowstone National Park	2012-09-26	2.22063	2.47363	3144076	314407600	114.33	3	1638599	1638599
GG12_C01_20	GG12 (Tequila Sunrise)	Gibbon Geyser	Yellowstone National Park	2012-09-26	2.21926	2.47511	4961176	496117600	180.406	8	410672	1101528
GG12_C01_21	GG12 (Tequila Sunrise)	Gibbon Geyser	Yellowstone National Park	2012-09-26	2.21803	2.47648	3002898	300289800	109.196	11	264611	1012362
GG12_C01_22	GG12 (Tequila Sunrise)	Gibbon Geyser	Yellowstone National Park	2012-09-26	2.2194	2.47351	2271253	227125300	82.591	3	601894	1035548
NG05A_C04	NG05 (Lifeboat), site A	Norris Geyser	Yellowstone National Park	2012-09-27	2.20397	1.67257	2218936	221893600	80.6886	14	282030	624975
NG05A_C05_01	NG05 (Lifeboat), site A	Norris Geyser	Yellowstone National Park	2012-09-28	2.21417	2.69293	1377144	137714400	50.078	9	330445	910655
NG05B_C03_01	NG05 (Lifeboat), site B	Norris Geyser	Yellowstone National Park	2012-09-26	2.22235	1.75859	2772776	277277600	100.828	5	1359617	1359617
NG05B_C05_01	NG05 (Lifeboat), site B	Norris Geyser	Yellowstone National Park	2012-09-28	2.22095	2.52365	2633636	263363600	95.7686	15	294979	498643
NG05B_C05_02	NG05 (Lifeboat), site B	Norris Geyser	Yellowstone National Park	2012-09-28	2.23723	3.86447	2498434	249843400	90.8521	57	68488	191498
NG05B_C05_03	NG05 (Lifeboat), site B	Norris Geyser	Yellowstone National Park	2012-09-28	2.18159	1.59448	2467518	246751800	89.7279	8	425681	753136
NG05B_C05_04	NG05 (Lifeboat), site B	Norris Geyser	Yellowstone National Park	2012-09-28	2.22259	2.52301	4177906	417790600	151.924	4	583799	1068235
NG05B_C05_05	NG05 (Lifeboat), site B	Norris Geyser	Yellowstone National Park	2012-09-28	2.21691	2.69131	2986911	298691100	108.615	19	145631	554933
NG05B_C05_06	NG05 (Lifeboat), site B	Norris Geyser	Yellowstone National Park	2012-09-28	2.204	3.17169	2193517	219351700	79.7643	7	680117	915265
NG05B_C05_07	NG05 (Lifeboat), site B	Norris Geyser	Yellowstone National Park	2012-09-28	2.22	2.68757	3078644	307864400	111.951	1	2217326	2217326
NG05B_C05_08	NG05 (Lifeboat), site B	Norris Geyser	Yellowstone National Park	2012-09-28	2.17891	0.201982	2391993	239199300	86.9816	8	522830	852345
NG05B_C05_09	NG05 (Lifeboat), site B	Norris Geyser	Yellowstone National Park	2012-09-28	2.20872	2.16827	4384851	438485100	159.449	4	1380155	1380155
NG05B_C05_10	NG05 (Lifeboat), site B	Norris Geyser	Yellowstone National Park	2012-09-28	2.24	3.10143	1656226	165622600	60.2264	7	608584	828940
NG05B_C05_11	NG05 (Lifeboat), site B	Norris Geyser	Yellowstone National Park	2012-09-28	2.17928	0.201948	1959984	195998400	71.2721	6	1143668	1143668
NG05B_C05_12	NG05 (Lifeboat), site B	Norris Geyser	Yellowstone National Park	2012-09-28	2.23442	3.86942	5927653	592765300	215.551	7	490720	793538
NG05B_C05_13	NG05 (Lifeboat), site B	Norris Geyser	Yellowstone National Park	2012-09-28	2.21	2.64131	2498545	249854500	90.8562	4	600143	1505164
NG05B_C05_14	NG05 (Lifeboat), site B	Norris Geyser	Yellowstone National Park	2012-09-28	2.23687	3.86518	1212381	121238100	44.0866	10	515798	980697
NG05B_C05_15	NG05 (Lifeboat), site B	Norris Geyser	Yellowstone National Park	2012-09-28	2.2	1.58195	4296283	429628300	156.228	4	1317955	1317955
NG05B_C06_02	NG05 (Lifeboat), site B	Norris Geyser	Yellowstone National Park	2012-09-28	2.25617	4.51304	1933663	193366300	70.315	8	307870	830689
NG05B_C06_03	NG05 (Lifeboat), site B	Norris Geyser	Yellowstone National Park	2012-09-28	2.23	3.11534	2289028	228902800	83.2374	10	300918	693219
NG05B_C06_04	NG05 (Lifeboat), site B	Norris Geyser	Yellowstone National Park	2012-09-28	2.18552	0.206587	3023975	302397500	109.963	13	295752	364039
NG05B_C06_05	NG05 (Lifeboat), site B	Norris Geyser	Yellowstone National Park	2012-09-28	2.18748	0.296186	2542416	254241600	92.4515	12	321744	562620
NG05B_C06_06	NG05 (Lifeboat), site B	Norris Geyser	Yellowstone National Park	2012-09-28	2.23964	3.46622	2407729	240772900	87.5538	42	461467	509699
NG05B_C06_07	NG05 (Lifeboat), site B	Norris Geyser	Yellowstone National Park	2012-09-28	2.18706	0.206442	2733399	273339900	99.3963	13	469501	670082
NG05B_C06_11	NG05 (Lifeboat), site B	Norris Geyser	Yellowstone National Park	2012-09-28	2.21289	2.3373	1411242	141124200	51.3179	4	709717	1102880
NG05B_C06_12	NG05 (Lifeboat), site B	Norris Geyser	Yellowstone National Park	2012-09-28	2.23682	3.81394	1936279	193627900	70.4101	7	599107	1101980
NG05B_C06_13	NG05 (Lifeboat), site B	Norris Geyser	Yellowstone National Park	2012-09-28	2.22409	1.96022	3781970	378197000	137.526	10	330104	786008
Reference genomes from NCBI
Genome name	Genbank accession number	Sample region	Geographic Region	Reference	Genome size (Mb)	Number of coding sequences	Percent variable genes
S_acidocaldarius N8	NC_020246.1	Jigokudani thermal field near Norboribetsu	Japanese island of Hokkaido	(Kurosawa, 1995)	2.17636	2331	2.77588
S_acidocaldarius_Ron12	NC_020247.1	Self-heating mining waste	near Ronneburg in eastern Germany	(Fuchs, 1995)	2.22398	2372	2.83662
S. acidocaldarius DSM639	NC_007181.1	Norris Geyser Basin	Yellowstone National Park	(Brock, 1972)	2.22596	2380	2.77341

## Sheet: SuppTable2
Supplementary Table 2: Table depicting informative and singleton single nucleotide polymorphisms (SNP), insertions (INS), deletions (DEL), and substitutions (SUB) identified in the core of all 50 Sulfolobus acidocaldarius genomes.
				Refs			Clade 7																		Clade 6		Clade 5					Clade 4							Clade 3		Clade 2								Clade 1
Coordinate	Mutation Type	Gene	Syn/Nonsyn	S_acidocaldarius_DSM_639	S_acidocaldarius_N8	S_acidocaldarius_Ron12	GG12_C01_01	GG12_C01_03	GG12_C01_04	GG12_C01_05	GG12_C01_07	GG12_C01_08	GG12_C01_09	GG12_C01_10	GG12_C01_11	GG12_C01_12	GG12_C01_13	GG12_C01_14	GG12_C01_16	GG12_C01_17	GG12_C01_18	GG12_C01_20	GG12_C01_21	GG12_C01_22	GG12_C01_02	GG12_C01_15	NG05B_CO5_03	NG05B_CO5_08	NG05B_CO5_11	NG05B_CO5_14	NG05B_CO5_15	NG05A_C05_01	NG05B_CO5_02	NG05B_CO5_05	NG05B_CO5_07	NG05B_CO5_09	NG05B_CO5_12	NG05B_CO5_13	NG05B_C06_06	NG05B_C06_12	NG05B_C06_03	NG05B_C06_04	NG05B_C06_05	NG05B_C06_11	NG05B_C06_13	NG05B_CO5_06	NG05B_CO5_10	NG05A_C04	NG05B_C03_01
113033	DEL	Saci_0141/Saci_0144	intergenic (-1033/-627)	T	T	T	T	T	T	T	T	T	T	T	T	T	T	T	T	T	T	T	T	T	T	T	T	-	T	T	T	T	T	T	T	T	T	T	T	T	T	T	T	T	T	T	T	T	T
417973	DEL	Saci_0504	coding (74/996 nt)	AA	-	-	AA	AA	AA	AA	AA	AA	A	AA	AA	AA	AA	AA	AA	AA	AA	AA	AA	AA	AA	AA	AA	AA	AA	AA	AA	AA	AA	AA	AA	AA	AA	AA	AA	AA	AA	AA	AA	AA	AA	AA	AA	AA	AA
1083082	DEL	Saci_1272/Saci_1273	intergenic (-26/+358)	TTT	TTT	TTT	TT	TTT	TTT	T	-	TT	TT	T	TTT	-	-	TT	TT	-	T	-	-	T	-	TT	T	-	-	T	-	-	T	T	TT	TTT	-	TTT	T	T	-	T	-	TT	TTT	TTT	T	T--	-
1123286	DEL	Saci_1319/Saci_1320	intergenic (-43/-52)	A	A	A	A	A	A	A	A	A	A	A	A	A	A	A	A	A	A	A	A	A	A	A	A	A	A	A	A	A	A	A	A	A	A	A	A	A	A	A	A	A	A	A	-	A	A
1123690	DEL	Saci_1320	coding (353/2805 nt)	G	G	G	G	G	G	G	G	G	G	G	G	G	G	G	G	G	G	G	G	G	G	G	G	G	G	G	G	-	G	G	G	G	G	G	G	G	G	G	G	G	G	G	G	G	G
1124605	DEL	Saci_1320	coding (1268/2805 nt)	T	T	T	T	T	T	T	T	T	T	T	T	T	T	T	T	T	T	T	T	T	T	T	T	T	T	T	T	T	T	T	T	T	T	T	T	T	T	T	T	T	T	T	T	-	T
1239461	DEL	Saci_1449	coding (656/1146 nt)	G	G	G	G	G	G	G	G	G	G	G	G	G	G	G	G	G	G	G	G	G	G	G	G	G	G	G	G	G	G	G	G	G	G	G	G	G	G	G	G	G	G	G	G	-	G
2008438	DEL	Saci_2172/Saci_2175	intergenic (-1066/-1588)	A	A	A	A	A	A	A	A	A	A	A	A	A	A	A	A	A	A	A	A	A	A	A	A	-	A	A	A	A	A	A	A	A	A	A	A	A	A	A	A	A	A	A	A	A	A
2052777	DEL	Saci_2212	coding (220-222/993 nt)	TCT	TCT	TCT	TCT	TCT	TCT	TCT	TCT	TCT	TCT	TCT	TCT	TCT	TCT	TCT	TCT	TCT	TCT	TCT	TCT	TCT	TCT	TCT	TCT	TCT	TCT	TCT	TCT	TCT	TCT	TCT	TCT	TCT	TCT	TCT	TCT	TCT	TCT	TCT	-	TCT	TCT	TCT	TCT	TCT	TCT
2149876	DEL	Saci_2302	coding (402/828 nt)	G	G	G	G	G	G	G	G	G	G	G	G	G	G	G	G	G	G	G	G	G	G	G	G	G	G	G	G	G	G	G	G	G	G	G	G	G	G	G	G	G	G	G	G	G	G
113032	INS	Saci_0141/Saci_0144	intergenic (-1032/-628)	-	-	-	TTT	T	T	T	T	T	TTT	T	T	T	-	T	T	T	T	T	T	T	T	T	T	-	T	T	T	T	T	T	T	-	-	T	T	T	T	TTT	T	TT	TTT	TT	TT	TT	T
113040	INS	Saci_0141/Saci_0144	intergenic (-1040/-620)	-	-	-	-	-	-	-	-	-	-	-	-	-	-	-	-	-	-	-	-	-	-	-	-	-	-	-	-	-	-	-	-	-	-	-	-	-	-	-	-	-	-	-	-	-	-
307583	INS	Saci_0363	coding (431/1752 nt)	-	-	-	-	-	A	-	-	-	-	-	-	-	-	-	-	-	-	-	-	-	-	-	-	-	-	-	-	-	-	-	-	-	-	-	-	-	-	-	-	-	-	-	-	-	-
417972	INS	Saci_0504	coding (73/996 nt)	-	-	AA-	-	-	-	-	-	-	-	-	-	-	-	-	-	-	-	-	-	-	-	-	-	-	-	-	-	-	AAA	AAA	-	-	AAA	AAA	-	-	-	-	AAA	-	-	-	-	-	AAA
419146	INS	Saci_0504/Saci_0505	intergenic (+251/-181)	-	-	-	C	C	C	C	C	C	C	C	-	C	C	C	C	C	C	-	C	C	C	-	C	C	C	C	-	C	C	C	C	C	-	C	C	C	C	C	C	-	C	C	C	C	C
424229	INS	Saci_0513/Saci_0516	intergenic (-291/-1618)	-	-	-	-	-	-	-	-	-	-	-	-	-	-	-	-	-	-	-	-	-	-	-	-	-	-	-	-	-	-	-	-	-	-	-	AAA	-	-	-	-	-	-	-	-	-	-
541394	INS	Saci_0680/Saci_0681	intergenic (-31/-334)	-	-	-	-	-	-	-	-	-	-	-	-	-	-	-	-	-	-	-	-	-	-	-	-	T	-	-	-	-	-	-	-	-	-	-	-	-	-	-	-	-	-	-	-	-	-
1124951	INS	Saci_1320	coding (1614/2805 nt)	-			-	-	-	-	-	-	-	-	-	-	-	-	-	-	-	-	-	-	-	-	-	-	A	-	-	-	-	-	-	-	-	-	-	-	-	-	-	-	-	-	-	-	-
1183024	INS	Saci_1385	coding (490/747 nt)	-	-	-	C	C	C	C	C	C	C	C	C	C	C	C	C	C	C	C	C	C	C	C	C	C	C	C	C	C	-	C	C	C	C	C	C	C	-	C	C	C	C	C	C	C	C
1442231	INS	Saci_1683	coding (639/1383 nt)	-	-	-	CCTTTAAT	CCTTTAAT	CCTTTAAT	CCTTTAAT	CCTTTAAT	CCTTTAAT	CCTTTAAT	CCTTTAAT	CCTTTAAT	CCTTTAAT	CCTTTAAT	CCTTTAAT	CCTTTAAT	CCTTTAAT	CCTTTAAT	CCTTTAAT	CCTTTAAT	CCTTTAAT	CCTTTAAT	CCTTTAAT	-	-	-	-	-	-	-	-	-	-	-	-	-	-	-	-	-	-	-	-	-	-	-
1443399	INS	Saci_1683/Saci_1686	intergenic (+424/-1433)	-	-	-	-	-	-	-	-	-	-	-	-	-	-	-	-	-	-	-	-	-	-	-	-	-	-	-	-	-	A	-	-	A	-	-	A	-	-	-	-	-	-	-	-	-	-
1443409	INS	Saci_1683/Saci_1686	intergenic (+434/-1423)	-	-	-	-	-	-	-	-	-	-	-	-	-	-	-	-	-	-	-	-	-	-	-	C	-	-	-	-	C	-	C	-	-	-	-	-	C	-	-	-	-	-	-	-	-	C
1443409	INS	Saci_1683,Saci_1686	intergenic (+434/-1423)	-	-	-	-	-	-	-	-	-	-	-	-	-	-	-	-	-	-	-	-	-	-	-	-	-	-	-	-	-	-	-	-	-	-	-	-	-	-	-	-	-	-	-	-	A	-
1516358	INS	Saci_1757/Saci_1758	intergenic (+27/+35)	-	-	-	-	-	-	-	-	-	-	-	-	-	-	-	-	-	-	-	-	-	-	-	-	-	-	-	-	-	-	-	-	-	-	-	-	T	-	-	-	-	-	-	-	-	-
1613112	INS	Saci_1845	coding (439/441 nt)	-	-	-	AAA	AAA	A	-	AAA	AAA	AAA	AAAA	AAAA	AAA	AAAA	AAA	AAAAAA	AAA	AAAA	AAA	AAA	AAA	-	AAA	AAA	A	AAA	A	AAA	A	AAA	AAA	-	-	AAA	AAAA	-	A	-	-	-	AAA	-	A	A	A	A
1670985	INS	Saci_1881/Saci_1882	intergenic (-245/-5853)	-	-	-	-	-	-	-	-	-	-	-	-	-	-	-	-	-	-	-	-	-	-	-	-	-	-	-	-	-	-	-	-	-	-	-	-	-	-	-	-	-	-	-	-	-	CTCTAAGAGGATCTTTGCCAGGGCATAGTAATAAGCTGGTAATAACGACAAGAAACTAAAAC
1810996	INS	Saci_1993/Saci_1994	intergenic (+40/+362)	-	-	-	C	-	-	C	-	-	-	C	CCC	C	-	-	C	CCC	-	C	-	C	C	-	C	C	-	-	C	-	-	-	-	-	-	C	-	-	-	-	-	-	-	-	-	C	CCC
1824316	INS	Saci_2009/Saci_2010	intergenic (+1021/+91)	-	-	-	-	-	-	-	-	-	-	-	-	-	-	-	-	-	-	-	-	-	-	-	-	-	-	-	-	-	-	-	-	-	-	-	-	-	-	-	-	-	-	-	-	-	-
1849126	INS	Saci_2033	coding (1423/1494 nt)	-	-	-	A	A	A	A	A	A	A	A	A	A	A	A	-	-	A	-	A	A	A	A	A	A	A	A	A	A	A	A	A	A	-	A	A	A	A	A	A	A	A	A	A	A	A
2008437	INS	Saci_2172/Saci_2175	intergenic (-1065/-1589)	-	-	-	-	-	-	-	-	-	-	-	-	-	-	-	-	-	-	-	-	-	-	-	-	-	-	-	-	-	-	-	-	-	-	-	-	-	-	-	-	-	-	-	-	-	-
2159863	INS	Saci_2314	coding (397/501 nt)	-	-	-	-	-	C	C	C	C	C	C	-	C	-	C	C	C	-	-	C	-	-	-	-	-	C	C	-	-	C	C	C	-	-	C	C	-	-	-	C	C	C	C	C	C	-
17396	SNP	Saci_0025	synonymous	G	G	G	G	G	G	G	G	A	G	G	G	G	G	G	G	G	G	G	G	G	G	G	G	G	G	G	G	G	G	G	G	G	G	G	G	G	G	G	G	G	G	G	G	G	G
46494	SNP	Saci_0060	synonymous	C	C	C	C	C	C	C	C	C	C	C	C	C	C	C	C	C	C	C	C	C	C	C	C	C	C	C	C	C	C	C	C	C	C	C	C	C	C	C	C	C	C	T	C	C	C
73595	SNP	Saci_0097	nonsynonymous	G	G	G	G	G	G	G	G	G	G	G	G	G	G	G	G	G	G	G	G	G	G	G	G	G	G	G	G	G	G	G	G	G	G	G	G	G	G	G	A	G	G	G	G	G	G
94501	SNP	Saci_0124	nonsynonymous	C	C	C	C	C	C	C	C	C	C	C	C	C	C	C	C	C	C	C	C	C	C	C	C	C	C	C	C	C	C	C	C	C	C	C	C	C	C	C	C	C	C	C	C	A	C
115301	SNP	Saci_0145	nonsynonymous	C	C	C	C	C	C	C	C	C	C	C	C	C	C	C	C	C	C	C	C	C	C	C	C	C	C	C	C	C	C	C	C	C	C	C	C	C	C	T	C	C	C	C	C	C	C
257337	SNP	Saci_0301/Saci_0302	intergenic	A	A	A	A	A	A	A	A	A	A	A	A	A	A	A	A	A	A	A	A	A	A	A	A	A	A	A	A	A	A	A	A	A	A	A	A	A	A	A	G	A	A	A	A	A	A
273371	SNP	Saci_0320	nonsynonymous	T	T	T	T	T	T	T	T	T	T	T	T	T	T	T	T	T	T	T	T	T	T	T	C	C	T	T	C	T	T	T	T	T	T	T	T	T	T	T	T	T	T	T	T	T	T
284206	SNP	Saci_0331	synonymous	A	A	A	A	A	A	A	A	A	A	A	A	A	A	A	A	A	A	A	A	A	A	A	A	A	A	A	A	A	A	A	A	A	A	A	A	A	A	G	A	A	A	A	A	A	A
303597	SNP	Saci_0360	synonymous	T	T	T	T	T	T	T	T	T	T	T	T	T	T	T	T	T	T	T	T	T	T	T	T	T	T	T	T	T	T	T	T	T	T	T	T	T	T	T	T	T	T	T	T	T	C
303603	SNP	Saci_0360	synonymous	A	A	A	A	A	A	A	A	A	A	A	A	A	A	A	A	A	A	A	A	A	A	A	A	A	A	A	A	A	A	A	A	A	A	A	A	A	A	A	A	A	A	A	A	A	T
304151	SNP	Saci_0360	nonsynonymous	C	C	C	C	C	T	C	C	C	C	C	C	C	C	C	C	C	C	C	C	C	C	C	C	C	C	C	C	C	C	C	C	C	C	C	C	C	C	C	C	C	C	C	C	C	C
305880	SNP	Saci_0361/Saci_0362	intergenic	A	A	A	A	A	A	A	A	A	A	A	A	A	A	A	A	A	A	A	A	A	A	A	A	A	A	A	A	A	A	A	A	A	A	A	A	A	A	A	A	A	A	A	A	A	A
311997	SNP	Saci_0368	synonymous	C	C	C	C	C	C	C	C	C	C	C	C	C	C	C	C	C	C	C	C	C	C	C	C	C	C	C	C	C	C	C	C	C	C	C	C	C	C	C	C	C	C	C	C	C	C
315319	SNP	Saci_0369	nonsynonymous	C	C	C	C	C	T	C	C	C	C	C	C	C	C	C	C	C	C	C	C	C	C	C	C	C	C	C	C	C	C	C	C	C	C	C	C	C	C	C	C	C	C	C	C	C	C
332321	SNP	Saci_0385	nonsynonymous	C	C	C	C	T	C	C	C	C	C	C	C	C	C	C	C	C	C	C	C	C	C	C	C	C	C	C	C	C	C	C	C	C	C	C	C	C	C	C	C	C	C	C	C	C	C
344396	SNP	Saci_0401	nonsynonymous	C	C	C	C	C	C	C	C	C	C	C	C	C	C	C	C	C	C	C	C	C	C	C	C	T	C	C	C	C	C	C	C	C	C	C	C	C	C	C	C	C	C	C	C	C	C
348147	SNP	Saci_0406	nonsynonymous	G	G	G	A	A	A	A	A	A	A	A	A	A	A	A	A	A	A	A	A	A	G	G	G	G	G	G	G	G	G	G	G	G	G	G	G	G	G	G	G	G	G	G	G	G	G
364190	SNP	Saci_0425	synonymous	C	C	C	C	C	C	C	C	C	C	C	C	C	C	C	C	C	C	C	C	C	C	C	C	C	C	C	C	C	C	C	C	C	C	T	C	C	C	C	C	C	C	C	C	C	C
403957	SNP	Saci_0482	nonsynonymous	C	C	C	C	C	C	C	C	C	C	C	C	C	C	C	C	C	C	C	C	C	T	C	C	C	C	C	C	C	C	C	C	C	C	C	C	C	C	C	C	C	C	C	C	C	C
450285	SNP	Saci_0552	nonsynonymous	C	C	C	C	C	C	C	C	C	C	C	C	C	C	C	C	C	C	C	C	C	C	C	C	C	C	C	C	C	C	C	C	C	C	C	C	C	T	C	C	C	C	C	T	C	C
573760	SNP	Saci_0715	synonymous	T	T	T	T	T	T	T	T	T	T	T	T	T	T	T	T	T	T	T	T	T	T	T	T	T	T	T	T	T	T	T	T	T	T	T	T	T	C	T	T	T	T	T	T	T	T
574901	SNP	Saci_0717	nonsynonymous	C	C	C	C	C	C	C	C	C	C	C	C	C	C	C	C	C	C	C	C	C	C	C	C	C	C	C	C	C	C	C	C	C	C	C	C	C	C	C	C	C	C	C	C	C	C
624609	SNP	Saci_0781	nonsynonymous	T	T	T	T	T	T	T	T	T	T	T	T	T	T	T	T	T	T	T	T	T	T	T	T	T	T	T	T	T	T	T	T	T	T	T	T	T	C	T	T	T	T	T	T	T	T
663362	SNP	Saci_0827	nonsynonymous	G	G	G	G	G	G	G	G	G	G	G	G	G	G	G	G	G	G	G	G	G	G	G	G	G	G	G	G	A	A	A	A	A	G	A	A	G	G	G	G	G	G	G	G	G	G
671497	SNP	Saci_0838	synonymous	A	A	A	A	A	A	A	A	A	A	A	A	A	A	A	A	A	A	A	A	A	A	A	A	A	A	A	T	A	A	A	A	A	A	A	A	A	A	A	A	A	A	A	A	A	A
671599	SNP	Saci_0838	synonymous	A	A	A	A	A	A	A	A	A	A	A	A	A	A	A	A	A	A	A	A	A	A	A	G	A	A	A	A	A	A	A	A	A	A	A	A	A	A	A	A	A	A	A	A	A	A
699226	SNP	Saci_0872	nonsynonymous	C	C	C	C	C	C	C	C	C	C	C	C	C	C	C	C	C	C	C	C	C	C	C	C	C	C	C	C	T	C	C	C	C	C	C	C	C	C	C	C	C	C	C	C	C	C
701351	SNP	Saci_0874	nonsynonymous	A	A	A	A	A	A	A	A	A	A	A	A	A	A	A	A	A	A	A	A	A	G	G	A	A	A	A	A	A	A	A	A	A	A	A	A	A	A	A	A	A	A	A	A	A	A
712684	SNP	Saci_0886	nonsynonymous	G	G	G	G	G	G	G	G	G	G	G	G	G	G	G	G	G	G	G	G	G	G	G	G	G	G	G	G	G	G	G	G	G	G	G	G	G	T	G	G	T	T	T	T	T	G
712812	SNP	Saci_0886	nonsynonymous	G	G	G	G	G	G	G	G	G	G	G	G	G	G	G	G	G	G	G	G	G	G	G	G	G	G	G	G	G	G	G	G	G	G	G	G	G	G	T	G	G	G	G	G	G	G
713611	SNP	Saci_0886	nonsynonymous	C	C	C	T	T	T	T	T	T	T	T	T	T	T	T	T	T	T	T	T	T	C	C	C	C	C	C	C	C	C	C	C	C	C	C	C	C	C	C	C	C	C	C	C	C	T
713757	SNP	Saci_0886	nonsynonymous	C	C	C	C	C	C	C	C	C	C	C	C	C	C	C	C	C	C	C	C	C	C	C	C	C	C	C	C	C	C	C	C	C	C	C	C	C	C	C	A	C	C	C	C	C	C
713893	SNP	Saci_0886	nonsynonymous	A	A	A	A	A	A	A	A	A	A	A	A	A	A	A	A	A	A	A	A	A	G	G	A	A	A	A	A	A	A	A	A	A	A	A	A	A	A	A	A	A	A	A	A	A	A
719763	SNP	Saci_0896	nonsynonymous	T	T	T	T	T	T	T	T	T	T	T	T	T	T	T	T	T	T	T	T	T	T	T	T	T	T	T	T	T	T	T	T	T	T	T	T	T	T	T	T	T	T	T	T	T	C
825183	SNP	Saci_1025	synonymous	C	C	C	C	C	C	C	C	C	C	C	C	C	T	C	C	C	C	C	C	C	C	C	C	C	C	C	C	C	C	C	C	C	C	C	C	C	C	C	C	C	C	C	C	C	C
850848	SNP	Saci_1049/Saci_1050	intergenic	T	T	T	T	T	T	T	T	T	T	T	T	T	T	T	T	T	T	T	T	T	T	T	T	T	T	T	T	T	T	T	T	T	T	T	T	T	T	C	T	T	T	T	T	T	C
852936	SNP	Saci_1051	synonymous	A	A	A	A	A	A	A	A	A	A	A	A	A	A	A	A	A	A	A	G	A	A	A	A	A	A	A	A	A	A	A	A	A	A	A	A	A	A	A	A	A	A	A	A	A	A
864751	SNP	Saci_1061	synonymous	A	A	A	A	A	A	A	A	A	A	A	A	A	A	A	A	A	A	A	A	A	A	A	A	A	A	A	A	A	A	A	A	G	A	A	A	A	A	A	A	A	A	A	A	A	A
881041	SNP	Saci_1079	nonsynonymous	G	G	G	G	G	G	G	G	G	G	G	G	G	G	G	G	G	G	G	G	G	G	G	G	G	G	G	G	G	G	G	G	G	G	G	G	G	G	G	G	G	G	G	G	G	G
899607	SNP	Saci_1100	nonsynonymous	C	C	C	C	C	C	C	C	C	C	C	C	C	C	C	C	C	C	C	C	C	C	C	C	C	C	C	C	C	C	C	G	C	C	C	C	C	C	C	C	C	C	C	C	C	C
945133	SNP	Saci_1136	nonsynonymous	T	T	T	T	T	T	T	T	T	T	T	T	T	T	T	T	T	T	T	T	T	T	T	T	T	T	T	T	T	T	T	T	T	C	T	T	T	T	T	T	T	T	T	T	T	T
970320	SNP	Saci_1157	synonymous	C	C	C	C	C	C	C	C	C	C	C	C	C	C	C	C	C	C	C	C	C	C	C	C	C	C	C	C	C	C	C	C	C	C	C	C	C	G	C	C	C	C	C	G	C	C
988321	SNP	Saci_1172	nonsynonymous	G	G	G	G	G	G	G	G	G	G	G	G	G	G	G	G	G	G	G	G	G	G	G	G	G	G	G	G	G	G	G	G	G	G	G	G	G	G	G	T	G	G	G	G	G	G
1017075	SNP	Saci_1197/Saci_1198	intergenic	G	G	G	G	G	G	G	G	G	G	G	G	G	G	G	G	G	G	G	G	G	G	G	G	G	G	G	G	G	G	G	G	G	A	G	G	A	G	G	G	G	G	G	G	G	G
1067724	SNP	Saci_1254	nonsense	C	C	C	C	C	C	C	C	C	C	C	C	C	C	C	C	C	C	C	C	C	C	C	C	C	C	C	C	C	C	C	C	C	C	C	C	C	T	C	C	T	T	T	T	T	C
1071305	SNP	Saci_1258/Saci_1259	intergenic	T	T	T	T	T	T	T	T	T	T	T	T	T	T	T	T	T	T	T	T	T	T	T	T	T	T	T	C	T	T	T	T	T	T	T	T	T	T	T	T	T	T	T	T	T	T
1083729	SNP	Saci_1274	nonsynonymous	G	G	G	A	A	A	A	A	A	A	A	A	A	A	A	A	A	A	A	A	A	A	A	A	A	A	A	A	A	A	A	G	A	A	A	G	A	A	A	A	A	A	A	A	A	G
1084622	SNP	Saci_1274	nonsynonymous	G	G	G	G	G	G	G	G	G	G	G	G	G	G	G	G	G	G	G	G	G	G	G	G	G	G	G	G	G	G	G	G	G	G	G	G	G	A	A	A	A	A	A	A	A	G
1096778	SNP	Saci_1292	nonsynonymous	C	C	C	C	C	C	C	C	C	C	C	C	C	C	C	C	C	C	C	C	C	C	C	C	C	C	C	C	T	T	T	T	T	T	T	T	T	T	T	T	T	T	T	T	T	T
1104476	SNP	Saci_1299	noncoding	G	G	G	G	G	G	G	G	G	G	G	G	G	G	G	G	G	G	G	G	G	G	G	G	G	G	G	G	G	A	G	G	G	G	G	G	G	G	G	G	G	G	G	G	G	G
1104963	SNP	Saci_1299	noncoding	C	C	C	T	T	T	T	T	T	T	T	T	T	T	T	T	T	T	T	T	T	C	C	C	C	C	C	C	C	C	C	C	C	C	C	C	C	C	C	C	C	C	C	C	C	C
1116119	SNP	Saci_1310	nonsynonymous	C	C	C	C	C	C	C	C	C	C	C	C	C	C	C	C	C	C	C	C	C	C	C	C	C	C	C	C	C	C	C	C	C	C	C	C	C	G	C	C	G	G	G	G	G	C
1123708	SNP	Saci_1320	nonsynonymous	T	T	T	T	T	T	T	T	T	T	T	T	T	T	T	T	T	T	T	T	T	T	T	T	T	T	T	T	T	T	T	A	T	T	T	T	T	T	T	T	T	T	T	T	T	T
1123826	SNP	Saci_1320	nonsynonymous	A	A	A	A	A	A	A	A	A	A	A	A	A	A	A	A	A	A	A	A	A	A	A	A	C	A	A	A	A	A	A	A	A	A	A	A	A	A	A	A	A	A	A	A	A	A
1124103	SNP	Saci_1320	nonsynonymous	C	C	C	C	C	C	C	C	C	C	C	C	C	C	C	C	C	C	C	C	C	C	C	C	C	C	C	C	C	C	C	C	T	C	C	C	C	C	C	C	C	C	C	C	C	C
1124322	SNP	Saci_1320	nonsynonymous	T	T	T	T	T	T	T	T	T	T	T	T	T	T	T	T	T	T	T	T	T	T	T	T	T	T	T	C	T	T	T	T	T	T	T	T	T	T	T	T	T	T	T	T	T	T
1124590	SNP	Saci_1320	nonsense	C	C	C	C	C	C	C	C	C	C	C	C	C	C	C	C	C	C	C	C	C	C	C	C	C	C	C	C	C	C	C	C	C	C	C	C	C	C	C	C	C	C	C	C	C	C
1125766	SNP	Saci_1320	nonsynonymous	C	C	C	C	C	C	C	C	C	C	C	C	C	C	C	C	C	C	C	C	C	C	C	C	C	C	A	C	C	C	C	C	C	C	C	C	C	C	C	C	C	C	C	C	C	C
1167927	SNP	Saci_1367	nonsynonymous	G	G	G	G	G	G	G	G	G	G	G	G	G	G	G	G	G	G	G	G	G	G	G	G	G	G	G	G	G	G	G	G	G	G	G	G	G	G	G	G	G	G	G	G	G	A
1242121	SNP	Saci_1455	nonsynonymous	T	T	T	T	T	T	T	T	C	T	T	T	T	T	T	T	T	T	T	T	T	T	T	T	T	T	T	T	T	T	T	T	T	T	T	T	T	T	T	T	T	T	T	T	T	T
1278238	SNP	Saci_1499	nonsynonymous	G	G	G	G	G	G	G	G	G	G	G	G	G	G	G	G	A	G	G	G	G	G	G	G	G	G	G	G	G	G	G	G	G	G	G	G	G	G	G	G	G	G	G	G	G	G
1307633	SNP	Saci_1534	nonsense	C	C	C	C	C	C	C	C	C	C	C	C	C	C	C	C	C	C	C	C	C	C	C	T	C	C	C	C	C	C	C	C	C	C	C	C	C	C	C	C	C	C	C	C	C	C
1342582	SNP	Saci_1572	nonsynonymous	C	C	C	C	C	C	C	C	C	C	C	C	C	C	C	C	C	C	C	C	C	C	C	T	C	C	C	T	C	C	C	C	C	C	C	C	C	C	C	C	C	C	C	C	C	C
1414124	SNP	Saci_1658	synonymous	G	G	G	G	G	G	G	G	G	G	G	G	G	G	G	G	G	G	G	G	G	G	G	G	G	G	G	G	G	G	G	G	G	G	G	G	G	G	G	A	G	G	G	G	G	G
1485783	SNP	Saci_1726	synonymous	G	G	G	G	G	G	G	G	G	G	G	G	G	G	G	G	G	G	G	G	G	G	G	G	G	G	G	G	G	G	G	G	G	G	A	G	G	G	G	G	G	G	G	G	G	G
1494649	SNP	Saci_1736	nonsynonymous	G	G	G	G	G	G	G	G	G	G	G	G	G	G	G	G	G	G	G	G	G	G	G	G	G	G	G	G	G	G	G	G	G	G	G	G	G	G	G	T	G	G	G	G	G	G
1511981	SNP	Saci_1753/Saci_1754	intergenic	C	C	C	C	C	C	C	C	C	C	C	C	C	C	C	C	C	C	C	C	C	C	C	C	C	C	C	C	C	C	C	C	C	C	C	C	C	C	C	C	C	C	C	C	C	A
1519658	SNP	Saci_1760	nonsense	C	C	C	C	C	C	C	C	C	C	C	C	C	T	C	C	C	C	C	C	C	C	C	C	C	C	C	C	C	C	C	C	C	C	C	C	C	C	C	C	C	C	C	C	C	C
1520143	SNP	Saci_1760	nonsynonymous	C	C	C	C	C	C	C	C	C	C	C	C	C	C	C	C	C	C	C	C	C	C	C	C	C	C	C	C	C	C	C	C	C	C	C	C	C	T	C	T	T	T	T	T	T	C
1545770	SNP	Saci_1780/Saci_1781	intergenic	A	A	A	G	G	G	G	G	G	G	G	G	G	G	G	G	G	G	G	G	G	A	A	A	A	A	A	A	A	A	A	A	A	A	A	A	A	A	A	A	A	A	A	A	A	A
1568606	SNP	Saci_1802	synonymous	A	A	A	A	A	A	A	A	A	A	A	A	A	A	A	A	A	A	A	A	A	A	A	A	A	A	A	A	A	A	A	A	A	A	A	A	A	A	G	A	A	A	A	A	A	A
1572258	SNP	Saci_1805	nonsynonymous	T	T	T	T	T	T	A	T	T	T	T	T	T	T	T	T	T	T	T	T	T	T	T	T	T	T	T	T	T	T	T	T	T	T	T	T	T	T	T	T	T	T	T	T	T	T
1578427	SNP	Saci_1810	synonymous	C	C	C	C	C	C	C	C	T	C	C	C	C	C	C	C	C	C	C	C	C	C	C	C	C	C	C	C	C	C	C	C	C	C	C	C	C	C	C	C	C	C	C	C	C	C
1596655	SNP	Saci_1830	nonsynonymous	C	C	C	C	C	C	C	C	C	C	C	C	C	C	C	C	C	C	C	C	C	C	C	C	C	C	C	C	C	C	C	C	C	C	C	C	C	C	C	C	C	C	C	C	C	C
1598992	SNP	Saci_1834	nonsynonymous	A	A	A	A	A	A	A	A	A	A	A	A	A	A	A	A	A	A	A	A	A	A	A	A	A	A	A	A	A	A	T	A	A	A	A	A	A	A	A	A	A	A	A	A	A	A
1603319	SNP	Saci_1837	synonymous	G	G	G	G	G	G	G	G	G	G	G	G	G	G	G	G	G	G	G	G	G	G	G	G	G	G	G	G	G	G	G	G	G	G	G	G	G	G	G	G	G	G	G	G	G	G
1607143	SNP	Saci_1839	synonymous	A	A	A	A	A	A	A	A	A	A	A	A	A	A	A	A	A	A	A	A	A	A	A	A	A	A	A	A	A	A	A	A	A	T	A	A	T	A	A	A	A	A	A	A	A	A
1616448	SNP	Saci_1846/Saci_1847	intergenic	C	C	C	C	C	C	C	C	C	C	C	C	C	C	C	C	C	C	C	C	C	C	C	C	C	C	C	C	A	C	A	A	C	C	A	A	C	C	C	C	A	A	C	C	C	C
1616911	SNP	Saci_1847	synonymous	C	C	C	C	C	C	C	C	C	C	C	C	C	C	C	C	C	C	C	C	C	C	C	C	C	C	C	C	C	C	C	C	C	C	C	C	C	G	G	G	C	C	G	G	G	C
1622626	SNP	Saci_1851/Saci_1852	intergenic	C	C	C	C	C	C	C	C	C	C	C	C	C	C	C	C	C	C	C	C	C	C	C	C	C	C	C	C	C	C	C	C	C	C	C	C	C	C	C	C	C	C	C	C	C	C
1669498	SNP	Saci_1880/Saci_1881	intergenic	T	T	T	T	T	T	T	T	T	T	T	T	T	T	T	T	T	T	T	T	T	T	T	T	T	T	T	T	T	T	T	T	C	T	T	T	T	T	T	T	T	T	T	T	T	T
1680921	SNP	Saci_1886	nonsynonymous	G	G	G	G	G	G	G	G	G	G	G	G	G	G	G	G	G	G	G	G	G	G	G	G	G	G	G	G	G	G	G	G	G	G	G	G	G	G	A	G	G	G	G	G	G	G
1756419	SNP	Saci_1943	nonsynonymous	G	G	G	A	A	A	A	A	A	A	G	A	A	A	A	A	A	A	A	A	A	G	G	G	G	G	G	G	G	G	G	G	G	G	G	G	G	G	G	G	G	G	G	G	G	G
1770827	SNP	Saci_1960	nonsynonymous	G	G	G	T	T	T	T	T	T	T	G	T	T	T	T	T	T	T	T	T	T	G	G	G	G	G	G	G	G	G	G	G	G	G	G	G	G	G	G	G	G	G	G	G	G	G
1772293	SNP	Saci_1961	nonsynonymous	A	A	A	A	A	A	A	A	A	A	A	A	A	A	A	A	A	A	A	A	A	A	A	A	A	A	A	A	G	A	A	A	A	A	A	A	A	A	A	A	A	A	A	A	A	A
1828008	SNP	Saci_2012/Saci_2016	intergenic	C	C	C	C	C	C	C	C	C	C	C	C	C	C	C	C	C	C	C	C	C	C	C	C	C	C	C	C	C	C	C	C	C	C	C	C	C	T	C	C	C	C	C	T	C	C
1837434	SNP	Saci_2023	synonymous	T	T	T	T	T	T	T	T	T	T	T	T	T	T	T	T	T	T	T	T	T	T	T	C	C	C	C	C	T	T	T	T	T	T	T	T	T	T	T	T	T	T	T	T	T	T
1837437	SNP	Saci_2023	synonymous	A	A	A	A	A	A	A	A	A	A	A	A	A	A	A	A	A	A	A	A	A	A	A	C	C	C	C	C	A	A	A	A	A	A	A	A	A	A	A	A	A	A	A	A	A	A
1872976	SNP	Saci_2056	nonsense	G	G	G	G	G	G	G	G	A	G	G	G	G	G	G	G	G	G	G	G	G	G	G	G	G	G	G	G	G	G	G	G	G	G	G	G	G	G	G	G	G	G	G	G	G	G
1892211	SNP	Saci_2074	nonsynonymous	G	G	G	G	G	G	G	G	G	G	G	G	G	G	G	G	G	G	G	G	G	G	G	G	G	G	G	G	G	G	G	G	G	G	G	G	G	G	G	G	G	G	G	G	G	T
1917827	SNP	Saci_2099	synonymous	T	T	T	T	T	T	T	T	T	T	T	T	T	T	T	T	T	T	T	T	T	T	T	G	T	T	T	T	T	T	T	T	T	T	T	T	T	T	T	T	T	T	T	T	T	T
1917860	SNP	Saci_2099	synonymous	C	C	C	C	C	C	C	C	C	C	C	C	C	C	C	C	C	C	C	C	C	C	C	A	C	C	C	C	C	C	C	C	C	C	C	C	C	C	C	C	C	C	C	C	C	C
1918106	SNP	Saci_2099	synonymous	A	A	A	A	A	A	A	A	A	A	A	A	A	A	A	A	A	A	A	A	A	A	A	A	A	A	A	A	A	A	A	A	A	A	A	A	A	A	A	A	A	A	A	A	A	A
1918112	SNP	Saci_2099	synonymous	T	T	T	T	T	T	T	T	T	T	T	T	T	T	T	T	T	T	T	T	T	T	T	T	T	T	T	T	T	T	T	T	T	T	T	T	T	T	T	T	T	T	T	T	T	T
1918115	SNP	Saci_2099	synonymous	C	C	C	C	C	C	C	C	C	C	C	C	C	C	C	C	C	C	C	C	C	C	C	C	C	C	C	C	C	C	C	C	C	C	C	C	C	C	C	C	C	C	C	C	C	C
1918415	SNP	Saci_2099	synonymous	A	A	A	A	A	A	A	A	A	A	A	A	A	A	A	A	A	A	A	A	A	A	A	A	A	A	A	A	A	A	A	A	A	A	A	A	A	A	A	A	A	A	A	A	A	A
1918421	SNP	Saci_2099	synonymous	G	G	G	G	G	G	G	G	G	G	G	G	G	G	G	G	G	G	G	G	G	G	G	G	G	G	G	G	G	G	G	G	G	G	G	G	G	G	G	G	G	G	G	G	G	G
1918442	SNP	Saci_2099	synonymous	A	A	A	A	A	A	A	A	A	A	A	A	A	A	A	A	A	A	A	A	A	A	A	A	A	A	A	A	A	A	A	A	A	A	A	A	A	A	A	A	A	A	A	A	A	A
1918445	SNP	Saci_2099	synonymous	G	G	G	G	G	G	G	G	G	G	G	G	G	G	G	G	G	G	G	G	G	G	G	G	G	G	G	G	G	G	G	G	G	G	G	G	G	G	G	G	G	G	G	G	G	G
1918451	SNP	Saci_2099	synonymous	A	A	A	A	A	A	A	A	A	A	A	A	A	A	A	A	A	A	A	A	A	A	A	A	A	A	A	A	A	A	A	A	A	A	A	A	A	A	A	A	A	A	A	A	A	A
1932969	SNP	Saci_2111	nonsense	G	G	G	G	G	G	G	G	G	G	G	G	G	G	G	G	G	G	G	G	G	G	G	G	G	G	G	G	G	G	G	G	G	G	G	G	G	G	G	G	G	G	G	G	G	G
1951137	SNP	Saci_2124	synonymous	G	G	G	G	G	G	G	G	G	G	G	G	G	G	G	G	G	G	G	G	G	G	G	G	G	G	G	G	G	G	G	G	G	G	G	G	G	G	G	G	G	G	G	G	G	G
1954725	SNP	Saci_2128	nonsynonymous	G	G	G	G	G	G	A	A	G	G	G	G	G	A	G	G	G	A	G	G	G	G	G	G	G	G	G	G	G	G	G	G	G	G	G	G	G	G	G	G	G	G	G	G	G	G
1959467	SNP	Saci_2132	synonymous	C	C	C	C	C	C	C	C	C	C	C	C	C	C	C	C	C	C	C	C	C	C	C	C	C	C	C	C	C	C	C	C	C	C	C	C	C	C	C	C	C	C	C	C	C	C
1961855	SNP	Saci_2134	synonymous	G	G	G	G	G	G	G	G	G	G	G	G	G	G	G	G	G	G	G	G	G	G	G	G	G	G	G	G	G	G	G	G	G	G	G	G	G	G	G	A	G	G	G	G	G	G
1974814	SNP	Saci_2145	nonsense	G	G	G	G	G	G	G	G	G	G	G	G	G	G	G	G	G	G	G	G	G	G	G	G	G	G	G	G	G	T	G	G	G	G	G	G	G	G	G	G	G	G	G	G	G	G
1987871	SNP	Saci_2154/Saci_2155	intergenic	C	C	C	C	C	C	C	C	C	C	C	C	C	C	C	C	C	C	C	C	C	C	C	C	C	C	C	C	C	C	C	C	C	C	C	C	C	C	C	C	C	C	C	C	C	C
2069995	SNP	Saci_2226/Saci_2227	intergenic	C	C	C	C	C	C	C	C	C	C	C	C	T	C	C	C	C	C	C	C	C	C	C	C	C	C	C	C	C	C	C	C	C	C	C	C	C	C	C	C	C	C	C	C	C	C
2083325	SNP	Saci_2240	synonymous	G	G	G	G	G	G	G	G	G	G	G	G	G	G	G	G	G	G	G	T	G	G	G	G	G	G	G	G	G	G	G	G	G	G	G	G	G	G	G	G	G	G	G	G	G	G
2107866	SNP	Saci_2264/Saci_2265	intergenic	G	G	G	G	G	G	G	G	G	G	G	G	G	G	G	G	G	G	G	G	G	G	G	G	G	G	G	G	G	G	G	G	G	G	G	G	G	G	G	A	G	G	G	G	G	G
2161951	SNP	Saci_2317	nonsynonymous	A	A	A	A	A	A	A	A	A	A	A	A	A	A	A	A	A	A	A	A	A	G	G	A	A	A	A	A	A	A	A	A	A	A	A	A	A	A	A	A	A	A	A	A	A	A
2162792	SNP	Saci_2317	nonsynonymous	C	C	C	C	C	G	C	C	C	C	C	C	C	C	C	C	C	C	C	C	C	C	C	C	C	C	C	C	C	C	C	C	C	C	C	C	C	C	C	C	C	C	C	C	C	C
2165973	SNP	Saci_2319	nonsynonymous	A	A	A	A	A	A	A	A	A	A	T	A	A	A	A	A	T	A	T	A	A	A	A	A	A	A	A	A	A	A	A	A	A	A	A	A	A	A	A	A	A	A	A	A	A	A
2176816	SNP	Saci_2329	synonymous	A	A	A	A	A	A	A	A	A	A	A	A	A	A	A	A	A	A	A	A	A	A	A	A	A	A	A	A	A	A	A	A	A	A	A	A	A	A	A	G	A	A	A	A	A	A
2185425	SNP	Saci_2339	synonymous	C	C	C	C	C	C	C	C	C	C	C	C	C	C	C	C	C	C	C	C	C	C	C	C	C	C	C	C	C	C	C	C	C	C	C	C	C	C	C	G	C	C	C	C	C	C
2192923	SNP	Saci_2346/Saci_2347	intergenic	G	G	G	G	G	G	G	G	G	G	G	G	G	G	G	G	G	G	G	G	G	G	G	G	G	G	G	G	G	G	G	G	G	G	G	G	G	G	G	A	G	G	G	G	G	G
2196911	SNP	Saci_2350/Saci_2352	intergenic	C	C	C	C	C	C	C	C	C	C	C	C	C	C	C	C	C	C	C	C	C	C	C	C	C	C	C	C	C	C	C	C	C	C	C	C	C	C	C	C	C	C	C	C	C	C
2199059	SNP	Saci_2354	synonymous	A	A	A	A	A	A	A	A	A	A	A	A	A	A	A	A	A	A	A	A	A	A	A	A	A	A	A	T	A	A	A	A	A	A	A	A	A	A	A	A	A	A	A	A	A	A
2224590	SNP	Saci_2375	synonymous	A	A	A	A	A	A	A	A	A	A	A	A	A	A	A	A	A	A	A	A	A	A	A	A	A	A	A	A	A	A	A	A	A	A	A	A	A	A	A	A	A	A	A	A	A	A
347564	SUB	Saci_0405	nonsense	GA	GA	GA	CA	CA	CA	CA	CA	CA	CA	CA	CA	CA	CA	CA	CA	CA	CA	CA	CA	CA	CA	CA	CA	CA	CA	CA	CA	CA	CA	CA	CA	CA	CA	CA	CA	CA	GA	AA	GA	GA	GA	GA	GA	CG	AA
1123718	SUB	Saci_1320	coding (381-383/2805 nt)	AGA	AGA	AGA	AGA	AGA	AGA	AGA	AGA	AGA	AGA	AGA	AGA	AGA	AGA	AGA	AGA	AGA	AGA	AGA	AGA	AGA	AGA	AGA	AGA	AGA	AGA	AGA	AGA	AGA	AGA	AGA	AGA	AGA	AGA	TCT	AGA	AGA	AGA	AGA	AGA	AGA	AGA	AGA	AGA	AGA	AGA
1918209	SUB	Saci_2099	coding (610-611/1011 nt)	CC	CC	CC	CC	CC	CC	CC	CC	CC	CC	CC	CC	CC	CC	CC	CC	CC	CC	CC	CC	CC	CC	CC	CC	TT	CC	CC	CC	CC	CC	CC	CC	CC	CC	CC	CC	CC	CC	CC	CC	CC	CC	CC	CC	CC	CC
1918227	SUB	Saci_2099	coding (592-593/1011 nt)	TA	TA	TA	TA	TA	TA	TA	TA	TA	TA	TA	TA	TA	TA	TA	TA	TA	TA	TA	TA	TA	TA	TA	TA	AT	TA	TA	TA	TA	TA	TA	TA	TA	TA	TA	TA	TA	TA	TA	TA	TA	TA	TA	TA	TA	TA
REFERENCE-ONLY MUTATIONS
348976	DEL	Saci_0407	coding (23/348 nt)	A	A	A	-	-	-	-	-	-	-	-	-	-	-	-	-	-	-	-	-	-	-	-	-	-	-	-	-	-	-	-	-	-	-	-	-	-	-	-	-	-	-	-	-	-	-
359302	DEL	Saci_0418/Saci_0421	intergenic (+414/-433)	T	T	T	-	-	-	-	-	-	-	-	-	-	-	-	-	-	-	-	-	-	-	-	-	-	-	-	-	-	-	-	-	-	-	-	-	-	-	-	-	-	-	-	-	-	-
673664	DEL	Saci_0838/Saci_0839	intergenic (-578/-77)	A	A	A	-	-	-	-	-	-	-	-	-	-	-	-	-	-	-	-	-	-	-	-	-	-	-	-	-	-	-	-	-	-	-	-	-	-	-	-	-	-	-	-	-	-	-
863050	DEL	Saci_1059/Saci_1060	intergenic (-201/+539)	T	T	T	-	-	-	-	-	-	-	-	-	-	-	-	-	-	-	-	-	-	-	-	-	-	-	-	-	-	-	-	-	-	-	-	-	-	-	-	-	-	-	-	-	-	-
863063	DEL	Saci_1059/Saci_1060	intergenic (-214/+526)	T	T	T	-	-	-	-	-	-	-	-	-	-	-	-	-	-	-	-	-	-	-	-	-	-	-	-	-	-	-	-	-	-	-	-	-	-	-	-	-	-	-	-	-	-	-
863070	DEL	Saci_1059/Saci_1060	intergenic (-221/+519)	T	C	C	-	-	-	-	-	-	-	-	-	-	-	-	-	-	-	-	-	-	-	-	-	-	-	-	-	-	-	-	-	-	-	-	-	-	-	-	-	-	-	-	-	-	-
1225699	DEL	Saci_1435/Saci_1439	intergenic (-454/+1847)	T	T	T	-	-	-	-	-	-	-	-	-	-	-	-	-	-	-	-	-	-	-	-	-	-	-	-	-	-	-	-	-	-	-	-	-	-	-	-	-	-	-	-	-	-	-
1791107	DEL	Saci_1976/Saci_1977	intergenic (+1038/-513)	G	G	G	-	-	-	-	-	-	-	-	-	-	-	-	-	-	-	-	-	-	-	-	-	-	-	-	-	-	-	-	-	-	-	-	-	-	-	-	-	-	-	-	-	-	-
2002816	DEL	Saci_2168	coding (10/1386 nt)	C	C	C	-	-	-	-	-	-	-	-	-	-	-	-	-	-	-	-	-	-	-	-	-	-	-	-	-	-	-	-	-	-	-	-	-	-	-	-	-	-	-	-	-	-	-
201457	INS	Saci_0241/Saci_0242	intergenic (-25/-427)	-	-	-	A	A	A	A	A	A	A	A	A	A	A	A	A	A	A	A	A	A	A	A	A	A	A	A	A	A	A	A	A	A	A	A	A	A	A	A	A	A	A	A	A	A	A
628472	INS	Saci_0783/Saci_0787	intergenic (+1206/+603)	-	-	-	A	A	A	A	A	A	A	A	A	A	A	A	A	A	A	A	A	A	A	A	A	A	A	A	A	A	A	A	A	A	A	A	A	A	A	A	A	A	A	A	A	A	A
933759	INS	Saci_1127	coding (1468/1890 nt)	-	-	-	T	T	T	T	T	T	T	T	T	T	T	T	T	T	T	T	T	T	T	T	T	T	T	T	T	T	T	T	T	T	T	T	T	T	T	T	T	T	T	T	T	T	T
963993	INS	Saci_1148/Saci_1151	intergenic (+1523/-562)	-	-	-	T	T	T	T	T	T	T	T	T	T	T	T	T	T	T	T	T	T	T	T	T	T	T	T	T	T	T	T	T	T	T	T	T	T	T	T	T	T	T	T	T	T	T
1133248	INS	Saci_1326/Saci_1327	intergenic (-74/+113)	-	-	-	T	T	T	T	T	T	T	T	T	T	T	T	T	T	T	T	T	T	T	T	T	T	T	T	T	T	T	T	T	T	T	T	T	T	T	T	T	T	T	T	T	T	T
1225967	INS	Saci_1435/Saci_1439	intergenic (-722/+1579)	-	-	-	T	T	T	T	T	T	T	T	T	T	T	T	T	T	T	T	T	T	T	T	T	T	T	T	T	T	T	T	T	T	T	T	T	T	T	T	T	T	T	T	T	T	T
224354	SNP	Saci_0266	nonsynonymous	G	G	A	A	A	A	A	A	A	A	A	A	A	A	A	A	A	A	A	A	A	A	A	A	A	A	A	A	A	A	A	A	A	A	A	A	A	A	A	A	A	A	A	A	A	A
224370	SNP	Saci_0266	nonsynonymous	T	C	C	C	C	C	C	C	C	C	C	C	C	C	C	C	C	C	C	C	C	C	C	C	C	C	C	C	C	C	C	C	C	C	C	C	C	C	C	C	C	C	C	C	C	C
224990	SNP	Saci_0266	nonsynonymous	A	A	A	G	G	G	G	G	G	G	G	G	G	G	G	G	G	G	G	G	G	G	G	G	G	G	G	G	G	G	G	G	G	G	G	G	G	G	G	G	G	G	G	G	G	G
371029	SNP	Saci_0432	nonsynonymous	C	C	C	A	A	A	A	A	A	A	A	A	A	A	A	A	A	A	A	A	A	A	A	A	A	A	A	A	A	A	A	A	A	A	A	A	A	A	A	A	A	A	A	A	A	A
396514	SNP	Saci_0472	nonsynonymous	A	G	G	G	G	G	G	G	G	G	G	G	G	G	G	G	G	G	G	G	G	G	G	G	G	G	G	G	G	G	G	G	G	G	G	G	G	G	G	G	G	G	G	G	G	G
553782	SNP	Saci_0693	nonsynonymous	G	G	G	A	A	A	A	A	A	A	A	A	A	A	A	A	A	A	A	A	A	A	A	A	A	A	A	A	A	A	A	A	A	A	A	A	A	A	A	A	A	A	A	A	A	A
627121	SNP	Saci_0783	nonsynonymous	G	T	T	T	T	T	T	T	T	T	T	T	T	T	T	T	T	T	T	T	T	T	T	T	T	T	T	T	T	T	T	T	T	T	T	T	T	T	T	T	T	T	T	T	T	T
627222	SNP	Saci_0783	nonsynonymous	A	T	T	T	T	T	T	T	T	T	T	T	T	T	T	T	T	T	T	T	T	T	T	T	T	T	T	T	T	T	T	T	T	T	T	T	T	T	T	T	T	T	T	T	T	T
627265	SNP	Saci_0783	nonsynonymous	A	T	T	T	T	T	T	T	T	T	T	T	T	T	T	T	T	T	T	T	T	T	T	T	T	T	T	T	T	T	T	T	T	T	T	T	T	T	T	T	T	T	T	T	T	T
700719	SNP	Saci_0872	synonymous	G	A	A	A	A	A	A	A	A	A	A	A	A	A	A	A	A	A	A	A	A	A	A	A	A	A	A	A	A	A	A	A	A	A	A	A	A	A	A	A	A	A	A	A	A	A
708838	SNP	Saci_0883	nonsynonymous	C	A	A	A	A	A	A	A	A	A	A	A	A	A	A	A	A	A	A	A	A	A	A	A	A	A	A	A	A	A	A	A	A	A	A	A	A	A	A	A	A	A	A	A	A	A
876342	SNP	Saci_1073	synonymous	C	C	C	T	T	T	T	T	T	T	T	T	T	T	T	T	T	T	T	T	T	T	T	T	T	T	T	T	T	T	T	T	T	T	T	T	T	T	T	T	T	T	T	T	T	T
921463	SNP	Saci_1117	nonsense	C	C	C	A	A	A	A	A	A	A	A	A	A	A	A	A	A	A	A	A	A	A	A	A	A	A	A	A	A	A	A	A	A	A	A	A	A	A	A	A	A	A	A	A	A	A
1020117	SNP	Saci_1199	synonymous	G	G	G	C	C	C	C	C	C	C	C	C	C	C	C	C	C	C	C	C	C	C	C	C	C	C	C	C	C	C	C	C	C	C	C	C	C	C	C	C	C	C	C	C	C	C
1095706	SNP	Saci_1289	nonsynonymous	T	C	C	C	C	C	C	C	C	C	C	C	C	C	C	C	C	C	C	C	C	C	C	C	C	C	C	C	C	C	C	C	C	C	C	C	C	C	C	C	C	C	C	C	C	C
1129097	SNP	Saci_1321/Saci_1322	intergenic	T	T	T	C	C	C	C	C	C	C	C	C	C	C	C	C	C	C	C	C	C	C	C	C	C	C	C	C	C	C	C	C	C	C	C	C	C	C	C	C	C	C	C	C	C	C
1269571	SNP	Saci_1492	nonsynonymous	A	G	G	G	G	G	G	G	G	G	G	G	G	G	G	G	G	G	G	G	G	G	G	G	G	G	G	G	G	G	G	G	G	G	G	G	G	G	G	G	G	G	G	G	G	G
1270078	SNP	Saci_1492/Saci_1493	intergenic	C	T	T	T	T	T	T	T	T	T	T	T	T	T	T	T	T	T	T	T	T	T	T	T	T	T	T	T	T	T	T	T	T	T	T	T	T	T	T	T	T	T	T	T	T	T
1271203	SNP	Saci_1493	nonsynonymous	C	T	T	T	T	T	T	T	T	T	T	T	T	T	T	T	T	T	T	T	T	T	T	T	T	T	T	T	T	T	T	T	T	T	T	T	T	T	T	T	T	T	T	T	T	T
1278928	SNP	Saci_1500	synonymous	A	G	G	G	G	G	G	G	G	G	G	G	G	G	G	G	G	G	G	G	G	G	G	G	G	G	G	G	G	G	G	G	G	G	G	G	G	G	G	G	G	G	G	G	G	G
1351450	SNP	Saci_1582	synonymous	C	T	T	T	T	T	T	T	T	T	T	T	T	T	T	T	T	T	T	T	T	T	T	T	T	T	T	T	T	T	T	T	T	T	T	T	T	T	T	T	T	T	T	T	T	T
1390201	SNP	Saci_1631	nonsynonymous	A	A	A	G	G	G	G	G	G	G	G	G	G	G	G	G	G	G	G	G	G	G	G	G	G	G	G	G	G	G	G	G	G	G	G	G	G	G	G	G	G	G	G	G	G	G
1433561	SNP	Saci_1675/Saci_1676	intergenic	T	T	T	C	C	C	C	C	C	C	C	C	C	C	C	C	C	C	C	C	C	C	C	C	C	C	C	C	C	C	C	C	C	C	C	C	C	C	C	C	C	C	C	C	C	C
1480611	SNP	Saci_1723	nonsense	A	A	A	T	T	T	T	T	T	T	T	T	T	T	T	T	T	T	T	T	T	T	T	T	T	T	T	T	T	T	T	T	T	T	T	T	T	T	T	T	T	T	T	T	T	T
1583427	SNP	Saci_1816	nonsynonymous	G	G	G	T	T	T	T	T	T	T	T	T	T	T	T	T	T	T	T	T	T	T	T	T	T	T	T	T	T	T	T	T	T	T	T	T	T	T	T	T	T	T	T	T	T	T
1755721	SNP	Saci_1943	nonsynonymous	T	C	T	C	C	C	C	C	C	C	C	C	C	C	C	C	C	C	C	C	C	C	C	C	C	C	C	C	C	C	C	C	C	C	C	C	C	C	C	C	C	C	C	C	C	C
1765988	SNP	Saci_1953	nonsynonymous	A	A	A	T	T	T	T	T	T	T	T	T	T	T	T	T	T	T	T	T	T	T	T	T	T	T	T	T	T	T	T	T	T	T	T	T	T	T	T	T	T	T	T	T	T	T
1895656	SNP	Saci_2077	nonsynonymous	G	G	G	A	A	A	A	A	A	A	A	A	A	A	A	A	A	A	A	A	A	A	A	A	A	A	A	A	A	A	A	A	A	A	A	A	A	A	A	A	A	A	A	A	A	A
1987033	SNP	Saci_2154	synonymous	C	C	C	A	A	A	A	A	A	A	A	A	A	A	A	A	A	A	A	A	A	A	A	A	A	A	A	A	A	A	A	A	A	A	A	A	A	A	A	A	A	A	A	A	A	A
2014421	SNP	Saci_2177/Saci_2180	intergenic	G	G	G	T	T	T	T	T	T	T	T	T	T	T	T	T	T	T	T	T	T	T	T	T	T	T	T	T	T	T	T	T	T	T	T	T	T	T	T	T	T	T	T	T	T	T
2137587	SNP	Saci_2293	nonsynonymous	A	A	A	G	G	G	G	G	G	G	G	G	G	G	G	G	G	G	G	G	G	G	G	G	G	G	G	G	G	G	G	G	G	G	G	G	G	G	G	G	G	G	G	G	G	G
[truncated: 7 more columns]

## Sheet: SuppTable3
Supplementary Table 3. Table of genomic islands. Each cell below each genome represents the length of the genomic island in that genome, followed by a semicolon, followed by the coordinates of the island in that genome. If it is missing, the cell reads "0;0-0." ORFs that fell completely within each island were counted. COG annotations for ORFs in genomic islands are reported where a match was fou…
Island designation	Number of ORFs in island	COG annotations of ORFs	shorthand annotation	S_acidocaldarius_Ron12_I	S_acidocaldarius_N8	S_acidocaldarius_DSM639	GG12_C01_01	GG12_C01_02	GG12_C01_03	GG12_C01_04	GG12_C01_05	GG12_C01_07	GG12_C01_08	GG12_C01_09	GG12_C01_10	GG12_C01_11	GG12_C01_12	GG12_C01_13	GG12_C01_14	GG12_C01_15	GG12_C01_16	GG12_C01_17	GG12_C01_18	GG12_C01_20	GG12_C01_21	GG12_C01_22	NG05A_C04	NG05A_C05_01	NG05B_C03_01	NG05B_C05_13	NG05B_C06_02	NG05B_C06_03	NG05B_C06_04	NG05B_C06_05	NG05B_C06_06	NG05B_C06_07	NG05B_C06_11	NG05B_C06_12	NG05B_C06_13	NG05B_CO5_01	NG05B_CO5_02	NG05B_CO5_03	NG05B_CO5_04	NG05B_CO5_05	NG05B_C05_06	NG05B_CO5_07	NG05B_CO5_08	NG05B_CO5_09	NG05B_CO5_10
1645	5	COG3463 Predicted membrane protein [Function unknown]; COG3463 Predicted membrane protein [Function unknown]	GT island	8816;1727828-1719013	8816;1729850-1721035	8816;1729846-1721031	8816;1605996-1614811	8816;1637127-1645942	8816;1601394-1610209	8816;1606400-1615215	8839;1605450-1614288	8816;1605401-1614216	8816;97332-106147	8816;1605534-1614349	8816;1606526-1615341	8816;1510777-1519592	8816;1603962-1612777	8816;1605998-1614813	8816;1604335-1613150	8816;2210970-2219785	8816;1605147-1613962	8816;1695725-1704540	8816;1695824-1704639	8816;2015605-2024420	8816;1604174-1612989	8816;2186281-2195096	0;0-0	8817;2203693-2212509	0;0-0	8817;2203685-2212501	8816;2242103-2250918	0;0-0	0;0-0	0;0-0	0;0-0	0;0-0	8817;1608129-1616945	8816;1606820-1615635	8817;2212537-2221353	8816;2187785-2196600	8816;2208331-2217146	0;0-0	8816;2189824-2198639	8817;2206391-2215207	0;0-0	8817;2206958-2215774	0;0-0	0;0-0	0;0-0
1638	0		GT island	2078;1725170-1723093	2078;1727192-1725115	2078;1727188-1725111	2078;1608654-1610731	2078;1639785-1641862	2078;1604052-1606129	2078;1609058-1611135	2078;1608108-1610185	2078;1608059-1610136	2078;99990-102067	2078;1608192-1610269	2078;1609184-1611261	2078;1513435-1515512	2078;1606620-1608697	2078;1608656-1610733	2078;1606993-1609070	2078;2213628-2215705	2078;1607805-1609882	2078;1698383-1700460	2078;1698482-1700559	2078;2018263-2020340	2078;1606832-1608909	2078;2188939-2191016	2078;99953-102030	2078;2206351-2208428	2078;99832-101909	2078;2206343-2208420	2078;2244761-2246838	2078;2158388-2160465	2078;2105213-2107290	2078;103126-105203	2078;2211310-2213387	2078;2167481-2169558	2078;1610787-1612864	2078;1609478-1611555	2078;2215195-2217272	2078;2190443-2192520	2078;2210989-2213066	0;0-0	2078;2192482-2194559	2078;2209049-2211126	2078;81658-83735	2078;2209616-2211693	0;0-0	0;0-0	2078;1643621-1645698
1554	0		GT island	1998;1722704-1720707	1998;1724726-1722729	1998;1724722-1722725	1998;1611120-1613117	1998;1642251-1644248	1998;1606518-1608515	1998;1611524-1613521	1998;1610574-1612571	1998;1610525-1612522	1998;102456-104453	1998;1610658-1612655	1998;1611650-1613647	1998;1515901-1517898	1998;1609086-1611083	1998;1611122-1613119	1998;1609459-1611456	1998;2216094-2218091	1998;1610271-1612268	1998;1700849-1702846	1998;1700948-1702945	1998;2020729-2022726	1998;1609298-1611295	1998;2191405-2193402	0;0-0	1998;2208817-2210814	0;0-0	1998;2208809-2210806	1998;2247227-2249224	0;0-0	0;0-0	0;0-0	1998;2213776-2215773	0;0-0	1998;1613253-1615250	1998;1611944-1613941	1998;2217661-2219658	1998;2192909-2194906	1998;2213455-2215452	0;0-0	1998;2194948-2196945	1998;2211515-2213512	0;0-0	1998;2212082-2214079	0;0-0	0;0-0	0;0-0
1552	1	no match	GT island	2652;1720702-1718051	2652;1722724-1720073	2652;1722720-1720069	2652;1613122-1615773	2652;1644253-1646904	2652;1608520-1611171	2652;1613526-1616177	2652;1612599-1615250	2652;1612527-1615178	2652;104458-107109	2652;1612660-1615311	2652;1613652-1616303	2652;1517903-1520554	2652;1611088-1613739	2652;1613124-1615775	2652;1611461-1614112	2652;2218096-2220747	2652;1612273-1614924	2652;1702851-1705502	2652;1702950-1705601	2652;2022731-2025382	2652;1611300-1613951	2652;2193407-2196058	0;0-0	0;0-0	0;0-0	0;0-0	2652;2249229-2251880	0;0-0	0;0-0	0;0-0	2652;2215778-2218429	0;0-0	0;0-0	2652;1613946-1616597	0;0-0	2652;2194911-2197562	2652;2215457-2218108	0;0-0	2652;2196950-2199601	0;0-0	0;0-0	0;0-0	0;0-0	0;0-0	0;0-0
1551	8	COG0438 RfaG Glycosyltransferase [Cell envelope biogenesis, outer membrane]; COG0463 WcaA Glycosyltransferases involved in cell wall biogenesis [Cell envelope biogenesis, outer membrane]; COG0438 RfaG Glycosyltransferase [Cell envelope biogenesis, outer membrane]	GT island	10132;1718049-1707918	10132;1720071-1709940	10132;1720067-1709936	10132;1615775-1625906	10132;1646906-1657037	10132;1611173-1621304	10132;1616179-1626310	10132;1615252-1625383	10132;1615180-1625311	10132;107111-117242	10132;1615313-1625444	10132;1616305-1626436	10132;1520556-1530687	10127;1613741-1623867	10132;1615777-1625908	10132;1614114-1624245	10132;2220749-2230880	10132;1614926-1625057	10132;1705504-1715635	10132;1705603-1715734	10132;2025384-2035515	10132;1613953-1624084	10132;2196060-2206191	0;0-0	0;0-0	0;0-0	0;0-0	0;0-0	0;0-0	0;0-0	0;0-0	10132;2218431-2228562	0;0-0	0;0-0	10132;1616599-1626730	0;0-0	10132;2197564-2207695	10132;2218110-2228241	0;0-0	10132;2199603-2209734	0;0-0	0;0-0	0;0-0	0;0-0	0;0-0	0;0-0
1595	6	COG0438; RfaG Glycosyltransferase [Cell envelope biogenesis, outer membrane]	GT island	8838;1707758-1698921	8838;1709780-1700943	8838;1709776-1700939	8837;1626066-1634902	8838;1657197-1666034	8837;1621464-1630300	8837;1626470-1635306	8837;1625543-1634379	8837;1625471-1634307	8837;117402-126238	8837;1625604-1634440	8838;1626596-1635433	8837;1530872-1539708	8837;1623995-1632831	8837;1626068-1634904	8837;1624409-1633245	8838;2231040-2239877	8837;1625217-1634053	8837;1715795-1724631	8837;1715894-1724730	8837;2035631-2044467	8837;1624242-1633078	8837;2206351-2215187	0;0-0	0;0-0	0;0-0	0;0-0	0;0-0	0;0-0	0;0-0	0;0-0	8837;2228722-2237558	0;0-0	0;0-0	8837;1626890-1635726	0;0-0	8838;2207855-2216692	8837;2228401-2237237	0;0-0	8838;2209894-2218731	0;0-0	0;0-0	0;0-0	0;0-0	0;0-0	0;0-0
1594	3	COG1720; Uncharacterized conserved protein [Function unknown]	GT island	4055;1698919-1694865	4055;1700941-1696887	4055;1700937-1696883	4055;1634904-1638958	4055;1666036-1670090	4055;1630302-1634356	4055;1635308-1639362	4055;1634381-1638435	4055;1634309-1638363	4055;126240-130294	4055;1634442-1638496	4055;1635435-1639489	4055;1539710-1543764	4055;1632833-1636887	4055;1634906-1638960	4055;1633247-1637301	4055;2239879-2243933	4055;1634055-1638109	4055;1724633-1728687	4056;1724732-1728787	4055;2044469-2048523	4055;1633080-1637134	4055;2215189-2219243	0;0-0	0;0-0	0;0-0	0;0-0	4055;2251886-2255940	0;0-0	0;0-0	0;0-0	4055;2237560-2241614	0;0-0	0;0-0	4055;1635728-1639782	0;0-0	4055;2216694-2220748	4053;2237242-2241294	0;0-0	4055;2218733-2222787	0;0-0	0;0-0	0;0-0	0;0-0	0;0-0	0;0-0
7297	0		GT island	1120;1697544-1696425	1120;1699566-1698447	1120;1699562-1698443	1120;1636279-1637398	1120;1667411-1668530	1120;1631677-1632796	1120;1636683-1637802	1120;1635756-1636875	1120;1635684-1636803	1120;127615-128734	1120;1635817-1636936	1120;1636810-1637929	1120;1541085-1542204	1120;1634208-1635327	1120;1636281-1637400	1120;1634622-1635741	1120;2241254-2242373	1120;1635430-1636549	1120;1726008-1727127	1120;1726108-1727227	1120;2045844-2046963	1120;1634455-1635574	1120;2216564-2217683	0;0-0	0;0-0	0;0-0	0;0-0	1120;2253261-2254380	0;0-0	0;0-0	0;0-0	1120;2238935-2240054	0;0-0	0;0-0	1120;1637103-1638222	0;0-0	1120;2218069-2219188	1120;2238615-2239734	0;0-0	1120;2220108-2221227	0;0-0	0;0-0	0;0-0	0;0-0	1120;2205987-2207106	0;0-0
589	2	COG1720; Uncharacterized conserved protein [Function unknown]	GT island	1578;1696423-1694846	1578;1698445-1696868	1578;1698441-1696864	1578;1637400-1638977	1562;1668532-1670093	1578;1632798-1634375	1578;1637804-1639381	1578;1636877-1638454	1578;1636805-1638382	1578;128736-130313	1578;1636938-1638515	1578;1637931-1639508	1578;1542206-1543783	1578;1635329-1636906	1578;1637402-1638979	1578;1635743-1637320	1578;2242375-2243952	1578;1636551-1638128	1578;1727129-1728706	1578;1727229-1728806	1578;2046965-2048542	1578;1635576-1637153	1578;2217685-2219262	0;0-0	1578;2212511-2214088	0;0-0	1578;2212503-2214080	1578;2254382-2255959	0;0-0	0;0-0	0;0-0	1574;2240056-2241629	0;0-0	1578;1616947-1618524	1578;1638224-1639801	1578;2221355-2222932	1578;2219190-2220767	1578;2239736-2241313	0;0-0	1578;2221229-2222806	1578;2215209-2216786	0;0-0	1578;2215776-2217353	0;0-0	1578;2207108-2208685	0;0-0
1736	4	COG2226 UbiE Methylase involved in ubiquinone/menaquinone biosynthesis [Coenzyme metabolism]	GT island	5534;1694624-1689091	5534;1696646-1691113	5534;1696642-1691109	5534;1639220-1644753	5534;1670258-1675791	5534;1634597-1640130	5534;1639603-1645136	5534;1638676-1644209	5534;1638631-1644164	5534;130612-136145	5534;1638737-1644270	5534;1640156-1645689	5534;1544090-1549623	5534;1636978-1642511	5534;1639234-1644767	5534;1637542-1643075	5534;2244190-2249723	5534;1638231-1643764	5534;1728928-1734461	5534;1729079-1734612	5534;2048764-2054297	5534;1637389-1642922	5534;97-5630	0;0-0	5534;174-5707	0;0-0	5534;167-5700	5534;169-5702	0;0-0	0;0-0	0;0-0	5534;161-5694	0;0-0	5534;1618746-1624279	5534;1640035-1645568	5534;186-5719	5534;154-5687	5534;175-5708	0;0-0	5534;83-5616	5534;166-5699	0;0-0	5534;184-5717	0;0-0	5534;176-5709	0;0-0
710	1	no match	GT island	1081;1693957-1692877	1081;1695979-1694899	1081;1695975-1694895	1081;1639887-1640967	1081;1670925-1672005	1081;1635264-1636344	1081;1640270-1641350	1081;1639343-1640423	1081;1639298-1640378	1081;131279-132359	1081;1639404-1640484	1081;1640823-1641903	1081;1544757-1545837	1081;1637645-1638725	1081;1639901-1640981	1081;1638209-1639289	1081;2244857-2245937	1081;1638898-1639978	1081;1729595-1730675	1081;1729746-1730826	1081;2049431-2050511	1081;1638056-1639136	1081;764-1844	0;0-0	1081;841-1921	0;0-0	1081;834-1914	1081;836-1916	0;0-0	0;0-0	0;0-0	1081;828-1908	0;0-0	1081;1619413-1620493	1081;1640702-1641782	1081;853-1933	1081;821-1901	1081;842-1922	0;0-0	1081;750-1830	1081;833-1913	0;0-0	1081;851-1931	0;0-0	1081;843-1923	0;0-0
835	1	no match	GT island	2561;1692326-1689766	2561;1694348-1691788	2561;1694344-1691784	2561;1641518-1644078	2561;1672556-1675116	2561;1636895-1639455	2561;1641901-1644461	2561;1640974-1643534	2561;1640929-1643489	2561;132910-135470	2561;1641035-1643595	2561;1642454-1645014	2561;1546388-1548948	2561;1639276-1641836	2561;1641532-1644092	2561;1639840-1642400	2561;2246488-2249048	2561;1640529-1643089	2561;1731226-1733786	2561;1731377-1733937	2561;2051062-2053622	2561;1639687-1642247	2561;2395-4955	0;0-0	2561;2472-5032	0;0-0	2561;2465-5025	2561;2467-5027	0;0-0	0;0-0	0;0-0	2561;2459-5019	0;0-0	2561;1621044-1623604	2561;1642333-1644893	2561;2484-5044	2561;2452-5012	2561;2473-5033	0;0-0	2561;2381-4941	2561;2464-5024	0;0-0	2561;2482-5042	0;0-0	2561;2474-5034	0;0-0
1735	0		GT island	1232;1689089-1687858	1232;1691111-1689880	1232;1691107-1689876	1232;1644755-1645986	1232;1675793-1677024	1232;1640132-1641363	1232;1645138-1646369	1232;1644211-1645442	1232;1644166-1645397	1232;136147-137378	1232;1644272-1645503	1232;1645691-1646922	1232;1549625-1550856	1232;1642513-1643744	1232;1644769-1646000	1232;1643077-1644308	1232;2249725-2250956	1232;1643766-1644997	1232;1734463-1735694	1232;1734614-1735845	1232;2054299-2055530	1232;1642924-1644155	1232;5632-6863	0;0-0	1232;5709-6940	0;0-0	1232;5702-6933	1232;5704-6935	0;0-0	0;0-0	0;0-0	1232;5696-6927	0;0-0	1232;1624281-1625512	1232;1645570-1646801	1232;5721-6952	1232;5689-6920	1232;5710-6941	0;0-0	1232;5618-6849	1232;5701-6932	0;0-0	1232;5719-6950	0;0-0	1232;5711-6942	0;0-0
2176	0		plasmid 1	0;0-0	0;0-0	0;0-0	0;0-0	2200;721477-723676	0;0-0	0;0-0	0;0-0	0;0-0	0;0-0	0;0-0	0;0-0	0;0-0	0;0-0	0;0-0	0;0-0	2202;1299908-1302109	0;0-0	0;0-0	0;0-0	0;0-0	0;0-0	0;0-0	0;0-0	0;0-0	0;0-0	0;0-0	0;0-0	0;0-0	0;0-0	0;0-0	0;0-0	0;0-0	0;0-0	0;0-0	0;0-0	0;0-0	0;0-0	0;0-0	0;0-0	0;0-0	0;0-0	0;0-0	0;0-0	0;0-0	0;0-0
2446	12	COG3451 VirB4 Type IV secretory pathway, VirB4 components [Intracellular trafficking and secretion]	plasmid 1	0;0-0	0;0-0	0;0-0	0;0-0	9442;723681-733122	0;0-0	0;0-0	0;0-0	0;0-0	0;0-0	0;0-0	0;0-0	0;0-0	0;0-0	0;0-0	0;0-0	9442;1302214-1311655	0;0-0	0;0-0	0;0-0	0;0-0	0;0-0	0;0-0	0;0-0	0;0-0	0;0-0	0;0-0	0;0-0	0;0-0	0;0-0	0;0-0	0;0-0	0;0-0	0;0-0	0;0-0	0;0-0	0;0-0	0;0-0	0;0-0	0;0-0	0;0-0	0;0-0	0;0-0	0;0-0	0;0-0	0;0-0
6216	9	COG1199 DinG Rad3-related DNA helicases [Transcription / DNA replication, recombination, and repair]	plasmid 1	0;0-0	0;0-0	0;0-0	0;0-0	5427;734198-739624	0;0-0	0;0-0	0;0-0	0;0-0	0;0-0	0;0-0	0;0-0	0;0-0	0;0-0	0;0-0	0;0-0	0;0-0	0;0-0	0;0-0	0;0-0	0;0-0	0;0-0	0;0-0	0;0-0	0;0-0	0;0-0	0;0-0	0;0-0	0;0-0	0;0-0	0;0-0	0;0-0	0;0-0	0;0-0	0;0-0	0;0-0	0;0-0	0;0-0	0;0-0	0;0-0	0;0-0	0;0-0	0;0-0	0;0-0	0;0-0	0;0-0
774	0		plasmid 1	0;0-0	0;0-0	0;0-0	0;0-0	3059;739626-742684	0;0-0	0;0-0	0;0-0	0;0-0	0;0-0	0;0-0	0;0-0	0;0-0	0;0-0	0;0-0	0;0-0	3060;1313147-1316191	0;0-0	0;0-0	0;0-0	0;0-0	0;0-0	0;0-0	0;0-0	0;0-0	0;0-0	0;0-0	0;0-0	0;0-0	0;0-0	0;0-0	0;0-0	0;0-0	0;0-0	0;0-0	0;0-0	0;0-0	0;0-0	0;0-0	0;0-0	0;0-0	0;0-0	0;0-0	0;0-0	0;0-0	0;0-0
2127	1	no match	plasmid 1	0;0-0	0;0-0	0;0-0	0;0-0	2527;742750-745276	0;0-0	0;0-0	0;0-0	0;0-0	0;0-0	0;0-0	0;0-0	0;0-0	0;0-0	0;0-0	0;0-0	2527;1316256-1318782	0;0-0	0;0-0	0;0-0	0;0-0	0;0-0	0;0-0	0;0-0	0;0-0	0;0-0	0;0-0	0;0-0	0;0-0	0;0-0	0;0-0	0;0-0	0;0-0	0;0-0	0;0-0	0;0-0	0;0-0	0;0-0	0;0-0	0;0-0	0;0-0	0;0-0	0;0-0	0;0-0	0;0-0	0;0-0
2627	18	COG1846 MarR Transcriptional regulators [Transcription]	plasmid 1	0;0-0	0;0-0	0;0-0	0;0-0	7533;745281-752813	0;0-0	0;0-0	0;0-0	0;0-0	0;0-0	0;0-0	0;0-0	0;0-0	0;0-0	0;0-0	0;0-0	7533;1318882-1326414	0;0-0	0;0-0	0;0-0	0;0-0	0;0-0	0;0-0	0;0-0	0;0-0	0;0-0	0;0-0	0;0-0	0;0-0	0;0-0	0;0-0	0;0-0	0;0-0	0;0-0	0;0-0	0;0-0	0;0-0	0;0-0	0;0-0	0;0-0	0;0-0	0;0-0	0;0-0	0;0-0	0;0-0	0;0-0
1382	17	no match	STIV	0;0-0	0;0-0	0;0-0	0;0-0	8125;1911350-1919474	0;0-0	0;0-0	0;0-0	0;0-0	0;0-0	0;0-0	0;0-0	0;0-0	0;0-0	0;0-0	0;0-0	8125;219290-227414	0;0-0	0;0-0	0;0-0	0;0-0	0;0-0	0;0-0	8125;336694-344818	8125;240788-248912	0;0-0	8125;240963-249087	8125;240821-248944	8125;156277-164401	0;0-0	0;0-0	8125;240881-249005	0;0-0	8125;1860082-1868206	8125;1881336-1889459	0;0-0	0;0-0	8125;242050-250174	8125;1838943-1847067	0;0-0	8125;241116-249240	8125;319962-328086	8125;241141-249265	0;0-0	8125;241010-249134	8125;1880389-1888513
6059	5	no match	STIV	0;0-0	0;0-0	0;0-0	0;0-0	2428;1911357-1913784	0;0-0	0;0-0	0;0-0	0;0-0	0;0-0	0;0-0	0;0-0	0;0-0	0;0-0	0;0-0	0;0-0	2428;219297-221724	0;0-0	0;0-0	0;0-0	0;0-0	0;0-0	0;0-0	2428;336701-339128	2428;240795-243222	0;0-0	2428;240970-243397	2428;240828-243255	2428;156284-158711	0;0-0	0;0-0	2428;240888-243315	0;0-0	2428;1860089-1862516	2428;1881343-1883770	2428;242669-245096	0;0-0	2428;242057-244484	2428;1838950-1841377	0;0-0	2428;241123-243550	2428;319969-322396	2428;241148-243575	0;0-0	2428;241017-243444	2428;1880396-1882823
6061	4	no match	STIV	0;0-0	0;0-0	0;0-0	0;0-0	1505;1913790-1915294	0;0-0	0;0-0	0;0-0	0;0-0	0;0-0	0;0-0	0;0-0	0;0-0	0;0-0	0;0-0	0;0-0	1505;221730-223234	0;0-0	0;0-0	0;0-0	0;0-0	0;0-0	0;0-0	1505;339134-340638	1505;243228-244732	0;0-0	1505;243403-244907	1505;243261-244765	1505;158717-160221	0;0-0	0;0-0	1505;243321-244825	0;0-0	1505;1862522-1864026	1505;1883776-1885280	1505;245204-246708	0;0-0	1505;244490-245994	1505;1841383-1842887	0;0-0	1505;243556-245060	1505;322402-323906	1505;243581-245085	0;0-0	1505;243450-244954	1505;1882829-1884333
6063	6	no match	STIV	0;0-0	0;0-0	0;0-0	0;0-0	4238;1915300-1919537	0;0-0	0;0-0	0;0-0	0;0-0	0;0-0	0;0-0	0;0-0	0;0-0	0;0-0	0;0-0	0;0-0	4238;223240-227477	0;0-0	0;0-0	0;0-0	0;0-0	0;0-0	0;0-0	4238;340644-344881	4238;244738-248975	0;0-0	4238;244913-249150	4238;244771-249007	4238;160227-164464	0;0-0	0;0-0	4230;244831-249060	0;0-0	4238;1864032-1868269	4238;1885286-1889522	4238;246804-251041	0;0-0	4238;246000-250237	4238;1842893-1847130	0;0-0	4238;245066-249303	4238;323912-328149	4238;245091-249328	0;0-0	4238;244960-249197	4238;1884339-1888576
1431	14	no match	STIV	0;0-0	0;0-0	0;0-0	0;0-0	7942;1920485-1928426	0;0-0	0;0-0	0;0-0	0;0-0	0;0-0	0;0-0	0;0-0	0;0-0	0;0-0	0;0-0	0;0-0	7942;228336-236277	0;0-0	0;0-0	0;0-0	0;0-0	0;0-0	0;0-0	7942;345769-353710	7942;249834-257775	0;0-0	7942;250091-258032	7942;249866-257807	7942;165352-173293	0;0-0	0;0-0	7942;249899-257840	0;0-0	0;0-0	7942;1890381-1898322	0;0-0	0;0-0	7942;251036-258977	7942;1847989-1855930	0;0-0	7942;250162-258103	7942;329037-336978	7942;250276-258217	0;0-0	7942;250056-257997	7942;1889435-1897376
6075	10	no match	STIV	0;0-0	0;0-0	0;0-0	0;0-0	6144;1922293-1928436	0;0-0	0;0-0	0;0-0	0;0-0	0;0-0	0;0-0	0;0-0	0;0-0	0;0-0	0;0-0	0;0-0	6144;230144-236287	0;0-0	0;0-0	0;0-0	0;0-0	0;0-0	0;0-0	6144;347577-353720	6144;251642-257785	0;0-0	6144;251899-258042	6144;251674-257817	6144;167160-173303	0;0-0	0;0-0	6144;251707-257850	0;0-0	6144;1871240-1877383	6144;1892189-1898332	6144;253821-259964	0;0-0	6144;252844-258987	6144;1849797-1855940	0;0-0	6144;251970-258113	6144;330845-336988	6144;252084-258227	0;0-0	6144;251864-258007	6144;1891243-1897386
1430	1	no match	STIV	1146;1456080-1454935	1146;1456073-1454928	1146;1456069-1454924	0;0-0	1148;1928428-1929575	0;0-0	0;0-0	0;0-0	0;0-0	0;0-0	0;0-0	0;0-0	0;0-0	0;0-0	0;0-0	0;0-0	1148;236279-237426	0;0-0	0;0-0	0;0-0	0;0-0	0;0-0	0;0-0	1148;353712-354859	1148;257777-258924	1146;336643-337788	1148;258034-259181	1148;257809-258956	1148;173295-174442	1146;155678-156823	1146;339627-340772	1148;257842-258989	1146;217184-218329	1148;1877375-1878522	0;0-0	1148;259956-261103	1146;241095-242240	1148;258979-260126	1148;1855932-1857079	1146;241429-242574	1148;258105-259252	1148;336980-338127	1148;258219-259366	1146;180998-182143	1148;257999-259146	1148;1897378-1898525
258	10	no match	plasmid2	0;0-0	0;0-0	0;0-0	0;0-0	0;0-0	0;0-0	0;0-0	0;0-0	0;0-0	0;0-0	0;0-0	0;0-0	0;0-0	0;0-0	0;0-0	0;0-0	0;0-0	0;0-0	0;0-0	0;0-0	0;0-0	0;0-0	0;0-0	0;0-0	0;0-0	7751;1392420-1400170	0;0-0	7751;1313987-1321737	7751;1229742-1237492	0;0-0	0;0-0	0;0-0	0;0-0	0;0-0	0;0-0	0;0-0	0;0-0	0;0-0	0;0-0	0;0-0	0;0-0	7751;1389109-1396859	0;0-0	0;0-0	0;0-0	7751;714521-722271
304	16	COG1199 DinG Rad3-related DNA helicases [Transcription / DNA replication, recombi; COG1475; Spo0J; Stage 0 sporulation protein J (antagonist of Soj) containing ParB-like nuclease domain [Transcription]	plasmid2	0;0-0	0;0-0	0;0-0	0;0-0	0;0-0	0;0-0	0;0-0	0;0-0	0;0-0	0;0-0	0;0-0	0;0-0	0;0-0	0;0-0	0;0-0	0;0-0	0;0-0	0;0-0	0;0-0	0;0-0	0;0-0	0;0-0	0;0-0	0;0-0	0;0-0	9410;1400292-1409701	0;0-0	9416;1321847-1331262	9416;1237559-1246974	0;0-0	0;0-0	0;0-0	0;0-0	0;0-0	0;0-0	0;0-0	0;0-0	0;0-0	0;0-0	0;0-0	0;0-0	9416;1396973-1406388	0;0-0	0;0-0	0;0-0	9416;722385-731800
138	22	no match	plasmid2	0;0-0	0;0-0	0;0-0	0;0-0	0;0-0	0;0-0	0;0-0	0;0-0	0;0-0	0;0-0	0;0-0	0;0-0	0;0-0	0;0-0	0;0-0	0;0-0	0;0-0	0;0-0	0;0-0	0;0-0	0;0-0	0;0-0	0;0-0	0;0-0	0;0-0	15442;1410664-1426105	0;0-0	15442;1333640-1349081	15442;1247937-1263378	0;0-0	0;0-0	0;0-0	0;0-0	0;0-0	0;0-0	0;0-0	0;0-0	0;0-0	0;0-0	0;0-0	0;0-0	15442;1408949-1424390	0;0-0	0;0-0	0;0-0	15442;732763-748204
1749	0			1964;1672363-1670400	1964;1674444-1672481	1964;1674440-1672477	1964;1661501-1663464	1964;1692283-1694246	1964;1656395-1658358	1964;1661628-1663591	1964;1660701-1662664	1964;1660656-1662619	1964;152855-154818	1964;1661029-1662992	1964;1662181-1664144	1964;1566296-1568259	1964;1659157-1661120	1964;1661259-1663222	1964;1659645-1661608	1964;622-2585	1964;1660325-1662288	1964;1751144-1753107	1964;1751126-1753089	1964;2071087-2073050	1964;1659473-1661436	1964;22482-24445	1964;117955-119918	1964;22199-24162	1964;117559-119522	1964;22270-24233	1964;22194-24157	1964;2176115-2178078	0;0-0	1964;120853-122816	1964;22186-24149	0;0-0	1964;1640836-1642799	1964;1662217-1664180	1964;22480-24443	1964;22259-24222	1964;22550-24513	1964;1619759-1621722	1964;22328-24291	1964;22191-24154	1964;99631-101594	1964;22209-24172	1964;2140966-2142929	1964;22176-24139	1964;1661348-1663311
2108	1	COG0675; Transposase and inactivated derivatives [DNA replication, recombination, and repair]		0;0-0	0;0-0	0;0-0	0;0-0	0;0-0	0;0-0	0;0-0	0;0-0	0;0-0	0;0-0	0;0-0	0;0-0	0;0-0	0;0-0	0;0-0	0;0-0	0;0-0	0;0-0	0;0-0	0;0-0	0;0-0	0;0-0	0;0-0	0;0-0	0;0-0	0;0-0	0;0-0	1723;1331916-1333638	0;0-0	0;0-0	0;0-0	0;0-0	0;0-0	0;0-0	0;0-0	0;0-0	0;0-0	0;0-0	0;0-0	0;0-0	0;0-0	1723;1407225-1408947	0;0-0	0;0-0	0;0-0	0;0-0
2419	1	no match		1291;501800-500510	1291;501800-500510	1291;501796-500506	1298;607043-608340	1291;607241-608531	1291;605344-606634	1291;607495-608785	1276;606976-608251	1291;606853-608143	1291;1321401-1322691	1291;607077-608367	1291;607432-608722	1253;511483-512735	1291;606372-607662	1291;607369-608659	1262;606422-607683	1291;1185714-1187004	1291;518151-519441	1252;697040-698291	1291;697065-698355	1291;1016749-1018039	1291;606177-607467	1259;1188089-1189347	1291;1302617-1303907	1253;1205738-1206990	1291;1285492-1286782	0;0-0	1291;1206940-1208230	1291;1122880-1124170	1291;1104166-1105456	1291;1288358-1289648	1291;1208412-1209702	1291;1166345-1167635	1291;608242-609532	1291;607793-609083	1291;1210979-1212269	1264;1190120-1191383	1291;1209032-1210322	1291;714575-715865	1291;1190677-1191967	1291;1207740-1209030	0;0-0	1291;1208164-1209454	1291;1128880-1130170	1291;1207187-1208477	1291;607471-608761
2855	7	COG4342; Uncharacterized protein conserved in archaea [Function unknown]		5659;1300429-1306087	5659;1300422-1306080	5659;1300418-1306076	0;0-0	0;0-0	0;0-0	0;0-0	0;0-0	0;0-0	0;0-0	0;0-0	0;0-0	0;0-0	0;0-0	0;0-0	0;0-0	0;0-0	0;0-0	0;0-0	0;0-0	0;0-0	0;0-0	0;0-0	0;0-0	0;0-0	0;0-0	0;0-0	0;0-0	0;0-0	0;0-0	0;0-0	0;0-0	0;0-0	0;0-0	0;0-0	0;0-0	0;0-0	0;0-0	0;0-0	0;0-0	0;0-0	0;0-0	0;0-0	0;0-0	0;0-0	0;0-0
[truncated: 4 more columns]
